# Supplementary material for: Threonine Phosphorylation Fine-Tunes the Regulatory Activity of Histone-Like Nucleoid Structuring Protein in Salmonella Transcription
Source: Front Microbiol. 2019 Jul 3;10:1515. doi: 10.3389/fmicb.2019.01515 (PMC6616471; doi:10.3389/fmicb.2019.01515)
Supplement: Supplementary file 2 [file Table_1.XLSX]

## Sheet: Sheet1
	Table S1. MS analysis of some H-NS T13 phosphorylation-related loci from relative proteome assay	Protein ratio 13E/WT
Accession	Description	replicate1	replicate2	replicate3	average	SD
Q8ZPG7	Putative zinc-binding dehydrogenase OS=Salmonella typhimurium (strain LT2 / SGSC1412 / ATCC 700720) GN=STM1542 PE=4 SV=1	3.3627	3.98787	4.08019	3.81026	0.39033
Q7CR88	Putative secreted protein OS=Salmonella typhimurium (strain LT2 / SGSC1412 / ATCC 700720) GN=STM0082 PE=1 SV=1	3.90266	3.6857	2.90821	3.49886	0.522892
Q8ZPU7	Periplasmic protein related to spheroblast formation OS=Salmonella typhimurium (strain LT2 / SGSC1412 / ATCC 700720) GN=spy PE=4 SV=1	3.77664	3.00859	3.59807	3.4611	0.401927		Description:
Q7CQF9	Putative cytoplasmic protein OS=Salmonella typhimurium (strain LT2 / SGSC1412 / ATCC 700720) GN=yciF PE=4 SV=1	2.65881	4.32643	3.15556	3.38026	0.856216		1. Gene products highlighted in yellow are PhoP/PhoQ-acrtivated proteins
Q8ZPI6	Putative periplasmic protein OS=Salmonella typhimurium (strain LT2 / SGSC1412 / ATCC 700720) GN=ydeI PE=1 SV=1	4.08504	3.22991	2.82222	3.37906	0.644485		2. Gene products in red are proteins encoded by Salmonella pathogenicity island 1 (SPI-1) as well as several SPI-1 effector genes
Q8ZPY1	Putative cytoplasmic protein OS=Salmonella typhimurium (strain LT2 / SGSC1412 / ATCC 700720) GN=STM1261 PE=4 SV=1	3.66189	3.24406	2.95942	3.28846	0.35333		3. Gene products in blue are proteins encoded by methylation-dependent chemotaxis and flagellum biogenesis genes
Q8ZPF0	Malto-oligosyltrehalose trehalohydrolase OS=Salmonella typhimurium (strain LT2 / SGSC1412 / ATCC 700720) GN=STM1560 PE=1 SV=1	3.5082	3.07428	3.1343	3.23893	0.235119
Q8ZR17	Putative dehydrogenase OS=Salmonella typhimurium (strain LT2 / SGSC1412 / ATCC 700720) GN=ybdR PE=3 SV=1	3.1752	3.42395	2.99614	3.19843	0.214852
Q9F0N8	Anti-adapter protein IraM OS=Salmonella typhimurium (strain LT2 / SGSC1412 / ATCC 700720) GN=iraM PE=1 SV=1	3.73668	2.45376	3.37778	3.18941	0.661877
Q8ZLF7	Gamma-glutamyltranspeptidase OS=Salmonella typhimurium (strain LT2 / SGSC1412 / ATCC 700720) GN=ggt PE=4 SV=1	2.31967	2.84083	4.05024	3.07025	0.887802
Q8ZNM5	Putative oxidoreductase OS=Salmonella typhimurium (strain LT2 / SGSC1412 / ATCC 700720) GN=yohF PE=3 SV=1	2.84221	2.49621	3.67923	3.00588	0.608254
Q8ZPF1	Putative glycosyl hydrolase OS=Salmonella typhimurium (strain LT2 / SGSC1412 / ATCC 700720) GN=STM1559 PE=4 SV=1	3.09529	2.85498	2.857	2.93576	0.138161
H9L442	D-alanyl-D-alanine dipeptidase OS=Salmonella typhimurium (strain LT2 / SGSC1412 / ATCC 700720) GN=pcgL PE=3 SV=1	3.6916	2.87115	2.06667	2.87647	0.812479
Q8ZPG8	Putative hydrolase OS=Salmonella typhimurium (strain LT2 / SGSC1412 / ATCC 700720) GN=STM1540 PE=4 SV=1	2.55943	2.99141	2.7971	2.78265	0.216354
Q8ZRS1	Glucose dehydrogenase OS=Salmonella typhimurium (strain LT2 / SGSC1412 / ATCC 700720) GN=gcd PE=4 SV=1	2.95492	2.65285	2.45314	2.68697	0.252623
Q8ZN83	Transaldolase A OS=Salmonella typhimurium (strain LT2 / SGSC1412 / ATCC 700720) GN=talA PE=3 SV=1	3.01844	2.7711	2.20483	2.66479	0.417093
Q8ZKB5	Outer membrane lipoprotein OS=Salmonella typhimurium (strain LT2 / SGSC1412 / ATCC 700720) GN=blc PE=4 SV=1	2.92316	2.5902	2.33527	2.61621	0.294807
Q7CQE9	Cation transport regulator OS=Salmonella typhimurium (strain LT2 / SGSC1412 / ATCC 700720) GN=chaB PE=4 SV=1	3.49693	2.20313	2.07729	2.59245	0.785821
H9L462	Putative catalase OS=Salmonella typhimurium (strain LT2 / SGSC1412 / ATCC 700720) GN=STM1731 PE=4 SV=1	2.93238	2.61243	2.21063	2.58515	0.361647
Q8ZPF2	Glycogen operon protein GlgX homolog OS=Salmonella typhimurium (strain LT2 / SGSC1412 / ATCC 700720) GN=STM1558 PE=4 SV=1	2.56865	2.66902	2.35266	2.53011	0.161666
P65417	Mannosyl-3-phosphoglycerate phosphatase OS=Salmonella typhimurium (strain LT2 / SGSC1412 / ATCC 700720) GN=yedP PE=3 SV=1	2.41189	2.69328	2.3401	2.48175	0.18667
Q8ZK20	Putative alcohol dehydrogenase OS=Salmonella typhimurium (strain LT2 / SGSC1412 / ATCC 700720) GN=yjgB PE=3 SV=1	2.61373	2.49621	2.32464	2.47819	0.145386
P68738	Endonuclease V OS=Salmonella typhimurium (strain LT2 / SGSC1412 / ATCC 700720) GN=nfi PE=3 SV=1	2.14959	3.32895	1.93913	2.47256	0.749089
P51066	Isocitrate lyase OS=Salmonella typhimurium (strain LT2 / SGSC1412 / ATCC 700720) GN=aceA PE=3 SV=2	3.26639	2.16473	1.96232	2.46448	0.701812
P40783	Quinone oxidoreductase OS=Salmonella typhimurium (strain LT2 / SGSC1412 / ATCC 700720) GN=qor PE=3 SV=2	2.08094	2.79333	2.38454	2.4196	0.357486
Q8ZPE9	Putative outer membrane or secreted lipoprotein OS=Salmonella typhimurium (strain LT2 / SGSC1412 / ATCC 700720) GN=STM1561 PE=4 SV=1	2.66189	2.53057	1.96135	2.3846	0.372379
Q8ZQQ8	Putative phospholipid-binding protein OS=Salmonella typhimurium (strain LT2 / SGSC1412 / ATCC 700720) GN=ybhB PE=4 SV=1	2.63217	2.21526	2.27536	2.37426	0.225367
Q7CR45	Induced by phosphate starvation OS=Salmonella typhimurium (strain LT2 / SGSC1412 / ATCC 700720) GN=psiF PE=4 SV=1	2.90574	2.18494	1.98841	2.3597	0.482989
Q8ZML4	Putative inner membrane protein OS=Salmonella typhimurium (strain LT2 / SGSC1412 / ATCC 700720) GN=ygaM PE=4 SV=1	2.75	2.09904	2.10242	2.31715	0.374861
P0DM81	RNA polymerase sigma factor RpoS OS=Salmonella typhimurium (strain LT2 / SGSC1412 / ATCC 700720) GN=rpoS PE=3 SV=1	1.79098	2.69429	2.45314	2.3128	0.467719
P0A197	Probable protein kinase UbiB OS=Salmonella typhimurium (strain LT2 / SGSC1412 / ATCC 700720) GN=ubiB PE=3 SV=1	1.70389	2.17079	3.04638	2.30702	0.681531
Q7CQ55	Putative inner membrane protein OS=Salmonella typhimurium (strain LT2 / SGSC1412 / ATCC 700720) GN=elaB PE=4 SV=1	3.10143	2.14149	1.6657	2.30287	0.731346
Q7CQA9	Putative dehydratase OS=Salmonella typhimurium (strain LT2 / SGSC1412 / ATCC 700720) GN=yeeZ PE=4 SV=1	2.08914	3.16827	1.52077	2.25939	0.836839
Q8ZM06	2,5-diketo-D-gluconic acid reductase A OS=Salmonella typhimurium (strain LT2 / SGSC1412 / ATCC 700720) GN=dkgA PE=3 SV=1	2.40266	2.22739	2.13043	2.2535	0.13798
Q8ZRD2	Putative oxidoreductase / K + channel protein OS=Salmonella typhimurium (strain LT2 / SGSC1412 / ATCC 700720) GN=yajO PE=4 SV=1	2.4252	2.20414	2.12077	2.25004	0.15732
Q8ZRG3	Cytochrome BD2 subunit I OS=Salmonella typhimurium (strain LT2 / SGSC1412 / ATCC 700720) GN=STM0360 PE=4 SV=1	1.95287	1.82921	2.95749	2.24652	0.618812
Q8ZPQ3	Putative transport protein OS=Salmonella typhimurium (strain LT2 / SGSC1412 / ATCC 700720) GN=sufC PE=4 SV=1	2.42418	1.25114	3.03671	2.23734	0.907333
Q8ZMM1	4-aminobutyrate aminotransferase OS=Salmonella typhimurium (strain LT2 / SGSC1412 / ATCC 700720) GN=gabT PE=3 SV=1	2.05533	2.3234	2.32174	2.23349	0.154293
Q7CQV6	Putative hydrolase of the HAD superfamily OS=Salmonella typhimurium (strain LT2 / SGSC1412 / ATCC 700720) GN=ybiV(1) PE=4 SV=1	1.85656	2.32845	2.48599	2.22367	0.327538
Q8ZN82	Transketolase OS=Salmonella typhimurium (strain LT2 / SGSC1412 / ATCC 700720) GN=tktB PE=3 SV=1	2.25102	2.25771	2.08019	2.19631	0.100614
Q8ZP20	Periplasmic trehalase OS=Salmonella typhimurium (strain LT2 / SGSC1412 / ATCC 700720) GN=treA PE=3 SV=1	2.47029	2.10409	2.01353	2.19597	0.241844
Q8ZL71	Putative transcriptional regulator OS=Salmonella typhimurium (strain LT2 / SGSC1412 / ATCC 700720) GN=STM3681 PE=4 SV=1	2.69057	1.83628	1.91691	2.14792	0.471677
Q8ZP89	Pyruvate-flavodoxin oxidoreductase OS=Salmonella typhimurium (strain LT2 / SGSC1412 / ATCC 700720) GN=nifJ PE=3 SV=1	1.70184	1.52501	3.21449	2.14712	0.928594
Q8ZLC8	Cytoplasmic trehalase OS=Salmonella typhimurium (strain LT2 / SGSC1412 / ATCC 700720) GN=treF PE=3 SV=1	2.13525	2.21021	2.08309	2.14285	0.0638978
Q7CQ97	3-oxoacyl-[acyl-carrier-protein] synthase I OS=Salmonella typhimurium (strain LT2 / SGSC1412 / ATCC 700720) GN=fbaB PE=4 SV=1	2.30635	2.04144	2.04928	2.13235	0.150738
Q8ZQF0	Pyruvate dehydrogenase/oxidase FAD and thiamine PPi cofactors, cytoplasmic in absence of cofactors OS=Salmonella typhimurium (strain LT2 / SGSC1412 / ATCC 700720) GN=poxB PE=3 SV=1	2.22643	2.16069	2	2.12904	0.116487
Q7CQJ1	Putative resistance protein OS=Salmonella typhimurium (strain LT2 / SGSC1412 / ATCC 700720) GN=osmC PE=4 SV=1	2.09836	2.00303	2.28406	2.12848	0.142914
O68901	Superoxide dismutase [Cu-Zn] 2 OS=Salmonella typhimurium (strain LT2 / SGSC1412 / ATCC 700720) GN=sodC PE=3 SV=1	1.78586	3.05003	1.51981	2.11856	0.817564
P37431	Ubiquinone biosynthesis O-methyltransferase OS=Salmonella typhimurium (strain LT2 / SGSC1412 / ATCC 700720) GN=ubiG PE=3 SV=2	2.40369	1.91612	2.03188	2.11723	0.254743
Q8ZJZ3	Putative NAD-dependent aldehyde dehydrogenase OS=Salmonella typhimurium (strain LT2 / SGSC1412 / ATCC 700720) GN=STM4519 PE=3 SV=1	2.35963	2.11218	1.87923	2.11701	0.240239
Q8ZPD4	Putative NADP-dependent oxidoreductase OS=Salmonella typhimurium (strain LT2 / SGSC1412 / ATCC 700720) GN=yncB PE=4 SV=1	2.25	2.04952	1.98841	2.09598	0.136845
Q8ZML9	Putative LysM domain protein OS=Salmonella typhimurium (strain LT2 / SGSC1412 / ATCC 700720) GN=ygaU PE=4 SV=1	2.76434	1.80899	1.65024	2.07453	0.60265
Q8ZPQ0	Putative LysM domain protein OS=Salmonella typhimurium (strain LT2 / SGSC1412 / ATCC 700720) GN=ynhG PE=4 SV=1	2.18033	1.90601	2.00386	2.03007	0.139022
P14845	Carbamoyl-phosphate synthase small chain OS=Salmonella typhimurium (strain LT2 / SGSC1412 / ATCC 700720) GN=carA PE=3 SV=2	1.96107	1.97979	2.10725	2.01603	0.0795456
Q7CPC8	Putative enzyme OS=Salmonella typhimurium (strain LT2 / SGSC1412 / ATCC 700720) GN=yihX PE=4 SV=1	1.42828	2.11218	2.49758	2.01268	0.541552
Q7CPQ5	Putative intracellular proteinase OS=Salmonella typhimurium (strain LT2 / SGSC1412 / ATCC 700720) GN=yhbO PE=4 SV=1	2.20594	2.06064	1.7314	1.99933	0.243139
Q7CPG1	Uncharacterized protein YicS OS=Salmonella typhimurium (strain LT2 / SGSC1412 / ATCC 700720) GN=yicS PE=4 SV=1	2.51025	1.67964	1.8029	1.99759	0.448227
Q8ZQ40	NAD(P)H dehydrogenase (quinone) OS=Salmonella typhimurium (strain LT2 / SGSC1412 / ATCC 700720) GN=STM1119 PE=3 SV=3	2.02459	1.91107	2.02995	1.98854	0.0671444
Q8ZQ41	Putative cytoplasmic protein OS=Salmonella typhimurium (strain LT2 / SGSC1412 / ATCC 700720) GN=yccJ PE=4 SV=1	2.35246	1.70187	1.90531	1.98655	0.332815
P0CL06	Alpha,alpha-trehalose-phosphate synthase [UDP-forming] OS=Salmonella typhimurium (strain LT2 / SGSC1412 / ATCC 700720) GN=otsA PE=3 SV=1	2.00717	2.1334	1.81643	1.98567	0.159578
Q8ZLW8	Putative glutathione S-transferase OS=Salmonella typhimurium (strain LT2 / SGSC1412 / ATCC 700720) GN=yqjG PE=4 SV=1	2.07684	1.78171	2.09179	1.98345	0.17487
Q7CPR1	Putative inner membrane protein OS=Salmonella typhimurium (strain LT2 / SGSC1412 / ATCC 700720) GN=yqjK PE=4 SV=1	1.77971	2.05862	2.09758	1.97864	0.173372
Q8ZLF6	Putative outer membrane protein OS=Salmonella typhimurium (strain LT2 / SGSC1412 / ATCC 700720) GN=yhhA PE=4 SV=1	1.52049	2.75493	1.62415	1.96652	0.684741
Q8ZNZ1	Putative cytoplasmic protein OS=Salmonella typhimurium (strain LT2 / SGSC1412 / ATCC 700720) GN=STM1851 PE=4 SV=1	2.02049	1.89085	1.98164	1.96433	0.0665304
Q8ZPW3	UPF0229 protein YeaH OS=Salmonella typhimurium (strain LT2 / SGSC1412 / ATCC 700720) GN=yeaH PE=3 SV=1	2.07787	1.43103	2.37874	1.96255	0.484269
P0CL50	Trehalose-phosphate phosphatase OS=Salmonella typhimurium (strain LT2 / SGSC1412 / ATCC 700720) GN=otsB PE=3 SV=1	2.35246	1.59576	1.92754	1.95858	0.379306
Q7CPU7	Putative membrane protein OS=Salmonella typhimurium (strain LT2 / SGSC1412 / ATCC 700720) GN=yggB PE=4 SV=1	1.83094	2.03234	1.90821	1.92383	0.101603
Q8ZRN4	Modulator of Rho-dependent transcription termination OS=Salmonella typhimurium (strain LT2 / SGSC1412 / ATCC 700720) GN=rof PE=4 SV=1	2.20594	1.86862	1.69662	1.92373	0.259095
Q8ZQX7	Glucosamine-6-phosphate deaminase OS=Salmonella typhimurium (strain LT2 / SGSC1412 / ATCC 700720) GN=nagB PE=3 SV=1	1.89549	2.04649	1.81836	1.92011	0.116041
Q8ZQZ2	Putative cytoplasmic protein OS=Salmonella typhimurium (strain LT2 / SGSC1412 / ATCC 700720) GN=ybeL PE=4 SV=1	2.00615	1.98585	1.76135	1.91778	0.135853
Q8ZMZ1	Gifsy-1 prophage protein OS=Salmonella typhimurium (strain LT2 / SGSC1412 / ATCC 700720) GN=STM2610 PE=1 SV=1	1.89344	1.74634	2.11304	1.91761	0.184544
Q7CQR6	Acidic protein suppresses mutants lacking function of protein export OS=Salmonella typhimurium (strain LT2 / SGSC1412 / ATCC 700720) GN=msyB PE=4 SV=1	1.89652	2.16473	1.68309	1.91478	0.241338
Q8ZPB1	Putative cytoplasmic protein OS=Salmonella typhimurium (strain LT2 / SGSC1412 / ATCC 700720) GN=STM1624 PE=4 SV=1	1.86578	2.02324	1.84155	1.91019	0.098655
Q8ZM09	Putative oxidoreductase OS=Salmonella typhimurium (strain LT2 / SGSC1412 / ATCC 700720) GN=yghA PE=1 SV=1	2.08607	1.86963	1.76715	1.90762	0.162816
Q8ZPE1	Nitrate reductase 2, alpha subunit OS=Salmonella typhimurium (strain LT2 / SGSC1412 / ATCC 700720) GN=narZ PE=4 SV=1	1.90574	1.68469	2.08116	1.89053	0.198672
Q8ZPX7	Putative cytoplasmic protein OS=Salmonella typhimurium (strain LT2 / SGSC1412 / ATCC 700720) GN=STM1267 PE=4 SV=1	1.96107	2.01011	1.68406	1.88508	0.175806
Q8ZPK2	Osmoprotectant-binding protein OsmX OS=Salmonella typhimurium (strain LT2 / SGSC1412 / ATCC 700720) GN=osmX PE=1 SV=1	0.905738	2.42648	2.32174	1.88465	0.84938
Q7CQR3	Glutaredoxin 2 OS=Salmonella typhimurium (strain LT2 / SGSC1412 / ATCC 700720) GN=grxB PE=1 SV=1	1.96311	1.89894	1.75169	1.87125	0.108398
P60659	Biosynthetic arginine decarboxylase OS=Salmonella typhimurium (strain LT2 / SGSC1412 / ATCC 700720) GN=speA PE=3 SV=1	1.65676	2.01516	1.92174	1.86455	0.185916
Q8ZKP5	Ferredoxin-NADP reductase OS=Salmonella typhimurium (strain LT2 / SGSC1412 / ATCC 700720) GN=fpr PE=1 SV=1	2.69262	1.62506	1.2715	1.86306	0.739852
Q8ZRB1	Glycoprotein/polysaccharide metabolism OS=Salmonella typhimurium (strain LT2 / SGSC1412 / ATCC 700720) GN=ybaY PE=4 SV=1	2.69467	1.56746	1.26377	1.84197	0.753915
Q8ZPC9	Gamma-aminobutyraldehyde dehydrogenase OS=Salmonella typhimurium (strain LT2 / SGSC1412 / ATCC 700720) GN=prr PE=3 SV=2	1.60553	1.8383	2.057	1.83361	0.225773
Q8ZNM8	Putative ABC superfamily transport protein (Bind_prot) OS=Salmonella typhimurium (strain LT2 / SGSC1412 / ATCC 700720) GN=yehZ PE=4 SV=1	1.99283	1.85346	1.64058	1.82896	0.177398
Q8ZNP1	Probable lipid kinase YegS OS=Salmonella typhimurium (strain LT2 / SGSC1412 / ATCC 700720) GN=yegS PE=1 SV=1	2.36475	2.33249	0.775845	1.82436	0.908187
Q8ZNV8	ABC superfamily high affinity Zn transport protein OS=Salmonella typhimurium (strain LT2 / SGSC1412 / ATCC 700720) GN=znuA PE=1 SV=1	1.66189	1.75442	2.03768	1.818	0.195798
Q8ZQE0	Homolog of slsA in STM OS=Salmonella typhimurium (strain LT2 / SGSC1412 / ATCC 700720) GN=STM0950 PE=4 SV=1	2.63934	1.33199	1.48213	1.81782	0.715412
P64394	Integration host factor subunit beta OS=Salmonella typhimurium (strain LT2 / SGSC1412 / ATCC 700720) GN=ihfB PE=3 SV=1	1.98156	1.74432	1.71498	1.81362	0.146179
Q8ZRJ8	Putative amidohydrolase OS=Salmonella typhimurium (strain LT2 / SGSC1412 / ATCC 700720) GN=yafV PE=4 SV=1	2.49693	1.39869	1.5372	1.81094	0.598107
Q7CQV9	DNA protection during starvation protein OS=Salmonella typhimurium (strain LT2 / SGSC1412 / ATCC 700720) GN=dps PE=3 SV=3	0.995902	1.75846	2.6715	1.80862	0.838923
P0A2K9	Uncharacterized Nudix hydrolase NudL OS=Salmonella typhimurium (strain LT2 / SGSC1412 / ATCC 700720) GN=nudL PE=3 SV=1	1.45389	2.22233	1.72464	1.80029	0.389766
Q7CR49	Putative periplasmic protein OS=Salmonella typhimurium (strain LT2 / SGSC1412 / ATCC 700720) GN=yahO PE=1 SV=1	1.90471	1.86559	1.56715	1.77915	0.184637
P40677	Uncharacterized N-acetyltransferase YjaB OS=Salmonella typhimurium (strain LT2 / SGSC1412 / ATCC 700720) GN=yjaB PE=3 SV=2	2.13832	1.5715	1.61256	1.77413	0.316068
Q7CP68	Hyperosmotically inducible periplasmic protein OS=Salmonella typhimurium (strain LT2 / SGSC1412 / ATCC 700720) GN=osmY PE=4 SV=1	2.16803	1.74432	1.39614	1.76949	0.386564
Q8ZP18	Putative resistance protein MccF OS=Salmonella typhimurium (strain LT2 / SGSC1412 / ATCC 700720) GN=ycgQ PE=4 SV=1	2.00922	1.49874	1.79903	1.769	0.256564
Q7CQN7	Glutathione peroxidase OS=Salmonella typhimurium (strain LT2 / SGSC1412 / ATCC 700720) GN=btuE PE=3 SV=1	2.16393	1.714	1.42802	1.76865	0.370989
Q8ZP91	NAD-dependent fermentative D-lactate dehydrogenase OS=Salmonella typhimurium (strain LT2 / SGSC1412 / ATCC 700720) GN=ldhA PE=3 SV=1	1.86168	1.69783	1.68213	1.74721	0.0994437
Q7CQT1	Putative cytoplasmic protein OS=Salmonella typhimurium (strain LT2 / SGSC1412 / ATCC 700720) GN=STM1078 PE=4 SV=1	1.84529	1.73421	1.64638	1.74196	0.0996812
Q8ZLC2	Putative inner membrane protein OS=Salmonella typhimurium (strain LT2 / SGSC1412 / ATCC 700720) GN=yhjG PE=4 SV=1	1.89652	1.7716	1.52174	1.72995	0.190828
Q8ZN73	Putative inner membrane protein OS=Salmonella typhimurium (strain LT2 / SGSC1412 / ATCC 700720) GN=STM2486 PE=4 SV=1	1.91906	1.75442	1.51401	1.72916	0.203702
Q8ZKA7	Putative sugar kinase OS=Salmonella typhimurium (strain LT2 / SGSC1412 / ATCC 700720) GN=yjeF PE=3 SV=1	1.92213	1.9333	1.31594	1.72379	0.353252
Q7CQ04	Putative tRNA/rRNA methyltransferase OS=Salmonella typhimurium (strain LT2 / SGSC1412 / ATCC 700720) GN=yfiF PE=4 SV=1	1.60553	1.59879	1.94106	1.71513	0.195695
Q8ZQX8	N-acetylglucosamine-6-phosphate deacetylase OS=Salmonella typhimurium (strain LT2 / SGSC1412 / ATCC 700720) GN=nagA PE=3 SV=1	1.77869	1.53007	1.81932	1.70936	0.156596
Q8ZP52	Aconitate hydratase A OS=Salmonella typhimurium (strain LT2 / SGSC1412 / ATCC 700720) GN=acnA PE=1 SV=1	1.79713	1.58969	1.72174	1.70285	0.105001
Q8ZK08	Probable transcriptional regulatory protein YeeN OS=Salmonella typhimurium (strain LT2 / SGSC1412 / ATCC 700720) GN=yeeN PE=3 SV=2	1.9334	2.05154	1.11691	1.70062	0.508946
Q8ZNC8	Putative sugar nucleotide epimerase OS=Salmonella typhimurium (strain LT2 / SGSC1412 / ATCC 700720) GN=yfcH PE=4 SV=1	1.28893	1.95351	1.84251	1.69499	0.356004
Q7CPR2	Putative inner membrane protein OS=Salmonella typhimurium (strain LT2 / SGSC1412 / ATCC 700720) GN=yqjE PE=4 SV=1	1.41291	2.06266	1.59227	1.68928	0.335561
Q8ZKC4	Putative merR family bacterial regulatory protein OS=Salmonella typhimurium (strain LT2 / SGSC1412 / ATCC 700720) GN=yjdC PE=4 SV=1	1.75	1.82719	1.43961	1.67227	0.205146
Q8ZLX3	Putative dehydrogenase OS=Salmonella typhimurium (strain LT2 / SGSC1412 / ATCC 700720) GN=ygjR PE=4 SV=1	1.5082	2.08994	1.40483	1.66766	0.369345
P26264	3'(2'),5'-bisphosphate nucleotidase CysQ OS=Salmonella typhimurium (strain LT2 / SGSC1412 / ATCC 700720) GN=cysQ PE=2 SV=2	1.8791	1.67054	1.43865	1.66276	0.220329
P0A1X8	Large-conductance mechanosensitive channel OS=Salmonella typhimurium (strain LT2 / SGSC1412 / ATCC 700720) GN=mscL PE=3 SV=1	1.89959	1.79181	1.28889	1.6601	0.325962
Q8ZNM7	D-lactate dehydrogenase OS=Salmonella typhimurium (strain LT2 / SGSC1412 / ATCC 700720) GN=dld PE=4 SV=1	1.50717	1.47145	1.9913	1.65664	0.290376
Q7CQI9	Alcohol dehydrogenase OS=Salmonella typhimurium (strain LT2 / SGSC1412 / ATCC 700720) GN=adhP PE=3 SV=1	1.78484	1.62304	1.55845	1.65544	0.116617
P26219	CDP-diacylglycerol pyrophosphatase OS=Salmonella typhimurium (strain LT2 / SGSC1412 / ATCC 700720) GN=cdh PE=3 SV=2	1.6834	1.60081	1.68019	1.6548	0.0467865
P05416	Glycogen synthase OS=Salmonella typhimurium (strain LT2 / SGSC1412 / ATCC 700720) GN=glgA PE=3 SV=2	1.75	1.65942	1.54396	1.65113	0.10327
Q8ZL68	Putative glutathione S-transferase OS=Salmonella typhimurium (strain LT2 / SGSC1412 / ATCC 700720) GN=yibF PE=3 SV=1	1.48156	1.87165	1.59517	1.64946	0.200634
Q8ZLG5	1,4-alpha-glucan branching enzyme GlgB OS=Salmonella typhimurium (strain LT2 / SGSC1412 / ATCC 700720) GN=glgB PE=3 SV=1	1.6168	1.65033	1.67246	1.64653	0.0280238
P63557	Acetylglutamate kinase OS=Salmonella typhimurium (strain LT2 / SGSC1412 / ATCC 700720) GN=argB PE=3 SV=1	1.88422	1.86761	1.17874	1.64353	0.402598
P0A2L1	UPF0047 protein YjbQ OS=Salmonella typhimurium (strain LT2 / SGSC1412 / ATCC 700720) GN=yjbQ PE=3 SV=1	2.13422	1.55937	1.23575	1.64311	0.455052
P60656	Agmatinase OS=Salmonella typhimurium (strain LT2 / SGSC1412 / ATCC 700720) GN=speB PE=3 SV=1	1.71926	1.38656	1.82222	1.64268	0.227704
P26464	DNA polymerase III subunit beta OS=Salmonella typhimurium (strain LT2 / SGSC1412 / ATCC 700720) GN=dnaN PE=3 SV=3	1.50205	2.17989	1.24444	1.64213	0.483198
Q8ZPU5	NH(3)-dependent NAD(+) synthetase OS=Salmonella typhimurium (strain LT2 / SGSC1412 / ATCC 700720) GN=nadE PE=1 SV=1	1.74283	1.66246	1.51884	1.64137	0.113472
Q8ZR16	RNase I OS=Salmonella typhimurium (strain LT2 / SGSC1412 / ATCC 700720) GN=rna PE=3 SV=1	1.76947	1.75139	1.3942	1.63835	0.211634
P0A2K7	UTP--glucose-1-phosphate uridylyltransferase OS=Salmonella typhimurium (strain LT2 / SGSC1412 / ATCC 700720) GN=galF PE=3 SV=1	1.6793	1.6665	1.56039	1.6354	0.0652749
Q7CPU8	Putative periplasmic immunogenic protein OS=Salmonella typhimurium (strain LT2 / SGSC1412 / ATCC 700720) GN=yggE PE=4 SV=1	1.65676	1.78676	1.46087	1.6348	0.164052
P40680	Probable L,D-transpeptidase ErfK/SrfK OS=Salmonella typhimurium (strain LT2 / SGSC1412 / ATCC 700720) GN=erfK PE=3 SV=1	1.72336	1.39666	1.77101	1.63035	0.203772
P65559	Uncharacterized Nudix hydrolase YfcD OS=Salmonella typhimurium (strain LT2 / SGSC1412 / ATCC 700720) GN=yfcD PE=3 SV=1	1.4918	1.76049	1.62029	1.62419	0.134383
Q8ZPT6	Putative cytoplasmic protein OS=Salmonella typhimurium (strain LT2 / SGSC1412 / ATCC 700720) GN=ydiZ PE=4 SV=1	1.45902	2.17989	1.23188	1.6236	0.494968
Q8ZND0	Putative glutathione-S-transferase OS=Salmonella typhimurium (strain LT2 / SGSC1412 / ATCC 700720) GN=yfcF PE=4 SV=1	1.36885	1.92117	1.57971	1.62324	0.278722
P0A2I1	DNA topoisomerase 1 OS=Salmonella typhimurium (strain LT2 / SGSC1412 / ATCC 700720) GN=topA PE=3 SV=1	1.79918	1.40879	1.65121	1.61973	0.197089
Q8ZKP7	Triosephosphate isomerase OS=Salmonella typhimurium (strain LT2 / SGSC1412 / ATCC 700720) GN=tpiA PE=3 SV=1	1.81762	1.53916	1.49082	1.61587	0.176388
Q9Z5Z2	Oxygen-insensitive NADPH nitroreductase OS=Salmonella typhimurium (strain LT2 / SGSC1412 / ATCC 700720) GN=nfsA PE=3 SV=2	1.54918	1.51895	1.77005	1.61273	0.137081
Q8ZLG7	Alpha-1,4 glucan phosphorylase OS=Salmonella typhimurium (strain LT2 / SGSC1412 / ATCC 700720) GN=glgP PE=3 SV=1	1.65676	1.66043	1.50918	1.60879	0.086287
Q8ZRT9	UDP-3-O-acyl-N-acetylglucosamine deacetylase OS=Salmonella typhimurium (strain LT2 / SGSC1412 / ATCC 700720) GN=lpxC PE=3 SV=1	1.47336	1.82415	1.51208	1.6032	0.192331
Q8ZJY6	Putative cobalamin synthesis protein OS=Salmonella typhimurium (strain LT2 / SGSC1412 / ATCC 700720) GN=yjiA PE=4 SV=1	1.25307	1.46438	2.05024	1.58923	0.41299
Q7CQR9	Probable phosphatase YcdX OS=Salmonella typhimurium (strain LT2 / SGSC1412 / ATCC 700720) GN=ycdX PE=3 SV=1	1.625	1.46438	1.67633	1.58857	0.110573
P65836	Ribosomal large subunit pseudouridine synthase D OS=Salmonella typhimurium (strain LT2 / SGSC1412 / ATCC 700720) GN=rluD PE=1 SV=2	1.63934	1.07327	2.05217	1.58826	0.491447
Q8ZPA8	S-(hydroxymethyl)glutathione dehydrogenase OS=Salmonella typhimurium (strain LT2 / SGSC1412 / ATCC 700720) GN=STM1627 PE=3 SV=1	1.79406	1.32087	1.64348	1.58613	0.24175
Q7CQG1	Putative translation factor OS=Salmonella typhimurium (strain LT2 / SGSC1412 / ATCC 700720) GN=yciO PE=4 SV=1	1.88012	1.42698	1.43285	1.57999	0.259943
Q9L6M9	Putative carboxymethylenebutenolidase OS=Salmonella typhimurium (strain LT2 / SGSC1412 / ATCC 700720) GN=ysgA PE=3 SV=1	1.41393	1.81809	1.50531	1.57911	0.211944
Q8ZRS4	S-adenosylmethionine decarboxylase proenzyme OS=Salmonella typhimurium (strain LT2 / SGSC1412 / ATCC 700720) GN=speD PE=3 SV=1	1.66906	1.143	1.91981	1.57729	0.39645
P0A2M7	Mannonate dehydratase OS=Salmonella typhimurium (strain LT2 / SGSC1412 / ATCC 700720) GN=uxuA PE=3 SV=1	1.68135	1.68671	1.35845	1.57551	0.187991
H9L461	Anti sigma E (Sigma 24) factor, negative regulator OS=Salmonella typhimurium (strain LT2 / SGSC1412 / ATCC 700720) GN=rseB PE=4 SV=1	1.64959	1.50379	1.55169	1.56836	0.0743152
Q8ZKI4	Glucose-6-phosphate isomerase OS=Salmonella typhimurium (strain LT2 / SGSC1412 / ATCC 700720) GN=pgi PE=3 SV=1	1.61885	1.51491	1.55362	1.56246	0.0525335
Q8ZLB5	Cellulose biosynthesis protein BcsE OS=Salmonella typhimurium (strain LT2 / SGSC1412 / ATCC 700720) GN=bcsE PE=4 SV=1	1.5543	0.835776	2.29275	1.56094	0.728512
Q7CR27	Cytochrome o ubiquinol oxidase subunit I OS=Salmonella typhimurium (strain LT2 / SGSC1412 / ATCC 700720) GN=cyoB PE=3 SV=1	1.75615	1.7433	1.17874	1.5594	0.329719
P0A1Q2	Lactoylglutathione lyase OS=Salmonella typhimurium (strain LT2 / SGSC1412 / ATCC 700720) GN=gloA PE=3 SV=1	1.2541	2.12329	1.28406	1.55382	0.49341
P37722	Esterase FrsA OS=Salmonella typhimurium (strain LT2 / SGSC1412 / ATCC 700720) GN=frsA PE=3 SV=2	1.60041	1.46539	1.58937	1.55172	0.0749728
Q8ZNF7	CinA-like protein OS=Salmonella typhimurium (strain LT2 / SGSC1412 / ATCC 700720) GN=STM2293 PE=3 SV=1	1.50512	1.33704	1.8087	1.55029	0.23905
Q8ZQC4	Cytidylate kinase OS=Salmonella typhimurium (strain LT2 / SGSC1412 / ATCC 700720) GN=cmk PE=3 SV=1	1.21311	1.32087	2.10048	1.54482	0.484223
Q8ZRB2	Acyl-CoA thioesterase II OS=Salmonella typhimurium (strain LT2 / SGSC1412 / ATCC 700720) GN=tesB PE=4 SV=1	1.88832	1.08641	1.64638	1.54037	0.411332
P67341	O-acetyl-ADP-ribose deacetylase OS=Salmonella typhimurium (strain LT2 / SGSC1412 / ATCC 700720) GN=ymdB PE=3 SV=1	1.68443	1.88479	1.04348	1.53756	0.439463
Q8ZNA8	Phosphohistidine phosphatase OS=Salmonella typhimurium (strain LT2 / SGSC1412 / ATCC 700720) GN=sixA PE=4 SV=1	1.41906	2.02021	1.16908	1.53612	0.437473
Q7CPT2	Putative D-mannonate oxidoreductase OS=Salmonella typhimurium (strain LT2 / SGSC1412 / ATCC 700720) GN=STM3136 PE=4 SV=1	1.32992	1.70995	1.55362	1.53117	0.191011
Q8ZL72	Aldehyde dehydrogenase B OS=Salmonella typhimurium (strain LT2 / SGSC1412 / ATCC 700720) GN=aldB PE=3 SV=1	1.6834	1.54017	1.36425	1.52927	0.159854
Q8ZPT5	Phosphofructokinase OS=Salmonella typhimurium (strain LT2 / SGSC1412 / ATCC 700720) GN=pfkB PE=3 SV=1	1.67316	1.55028	1.36329	1.52891	0.156037
Q8ZPL8	Putative periplasmic protein OS=Salmonella typhimurium (strain LT2 / SGSC1412 / ATCC 700720) GN=ydgA PE=4 SV=1	1.46824	1.67964	1.43865	1.52884	0.131428
Q8ZLY9	Putative cytoplasmic protein OS=Salmonella typhimurium (strain LT2 / SGSC1412 / ATCC 700720) GN=yqiC PE=4 SV=1	1.61578	1.58969	1.37778	1.52775	0.130533
Q8ZLS5	GTPase Obg OS=Salmonella typhimurium (strain LT2 / SGSC1412 / ATCC 700720) GN=obg PE=1 SV=1	1.26434	1.34007	1.97874	1.52772	0.392429
Q8ZPZ7	Putative cytoplasmic protein OS=Salmonella typhimurium (strain LT2 / SGSC1412 / ATCC 700720) GN=ycfD PE=4 SV=1	1.38934	1.71703	1.47633	1.52757	0.169745
P22714	Galactose-1-phosphate uridylyltransferase OS=Salmonella typhimurium (strain LT2 / SGSC1412 / ATCC 700720) GN=galT PE=3 SV=2	1.26639	2.09601	1.2	1.5208	0.499249
Q8ZK73	Putative transcriptional regulator OS=Salmonella typhimurium (strain LT2 / SGSC1412 / ATCC 700720) GN=ytfJ PE=4 SV=1	1.72336	1.45225	1.38357	1.51973	0.179663
P26982	Periplasmic serine endoprotease DegP OS=Salmonella typhimurium (strain LT2 / SGSC1412 / ATCC 700720) GN=degP PE=3 SV=1	1.71619	1.52198	1.31981	1.51933	0.198204
Q8ZM23	Uronate isomerase OS=Salmonella typhimurium (strain LT2 / SGSC1412 / ATCC 700720) GN=uxaC PE=1 SV=1	1.45287	1.49166	1.60773	1.51742	0.0805795
P0AA07	Phosphocarrier protein HPr OS=Salmonella typhimurium (strain LT2 / SGSC1412 / ATCC 700720) GN=ptsH PE=1 SV=1	1.60348	1.53209	1.4058	1.51379	0.100105
Q8ZN89	DNA ligase OS=Salmonella typhimurium (strain LT2 / SGSC1412 / ATCC 700720) GN=ligA PE=3 SV=1	1.56762	1.40374	1.56908	1.51348	0.0950423
Q8ZPQ5	Putative HesB-like domain protein OS=Salmonella typhimurium (strain LT2 / SGSC1412 / ATCC 700720) GN=sufA PE=4 SV=1	2.50512	0.635675	1.3913	1.5107	0.940426
Q8ZQS2	2,3-bisphosphoglycerate-dependent phosphoglycerate mutase OS=Salmonella typhimurium (strain LT2 / SGSC1412 / ATCC 700720) GN=gpmA PE=3 SV=3	1.67213	1.36635	1.48213	1.50687	0.154386
Q8ZQR4	6-phosphogluconolactonase OS=Salmonella typhimurium (strain LT2 / SGSC1412 / ATCC 700720) GN=pgl PE=3 SV=1	1.72234	1.47347	1.31884	1.50488	0.203573
Q8ZP45	Aldehyde-alcohol dehydrogenase OS=Salmonella typhimurium (strain LT2 / SGSC1412 / ATCC 700720) GN=adhE PE=3 SV=1	1.61988	1.4098	1.47536	1.50168	0.107482
Q8ZQC0	3-deoxy-manno-octulosonate cytidylyltransferase OS=Salmonella typhimurium (strain LT2 / SGSC1412 / ATCC 700720) GN=kdsB PE=3 SV=3	1.65471	1.35119	1.49758	1.50116	0.151794
Q56078	Periplasmic beta-glucosidase OS=Salmonella typhimurium (strain LT2 / SGSC1412 / ATCC 700720) GN=bglX PE=3 SV=2	1.1998	1.86862	1.4087	1.49237	0.342174
P14846	Carbamoyl-phosphate synthase large chain OS=Salmonella typhimurium (strain LT2 / SGSC1412 / ATCC 700720) GN=carB PE=3 SV=4	1.73258	1.20465	1.53527	1.49083	0.266757
P0A2N8	Der GTPase-activating protein YihI OS=Salmonella typhimurium (strain LT2 / SGSC1412 / ATCC 700720) GN=yihI PE=3 SV=1	1.47848	1.51996	1.47053	1.48966	0.0265413
P66950	Beta-barrel assembly-enhancing protease OS=Salmonella typhimurium (strain LT2 / SGSC1412 / ATCC 700720) GN=bepA PE=3 SV=1	1.39344	1.47549	1.59517	1.48803	0.101446
P69936	NADP-dependent 3-hydroxy acid dehydrogenase YdfG OS=Salmonella typhimurium (strain LT2 / SGSC1412 / ATCC 700720) GN=ydfG PE=3 SV=1	1.5748	1.42496	1.46184	1.4872	0.0780698
Q8ZP75	Putative cytoplasmic protein OS=Salmonella typhimurium (strain LT2 / SGSC1412 / ATCC 700720) GN=STM1672 PE=4 SV=1	1.24488	0.9429	2.24831	1.4787	0.683393
P0A265	Peptidyl-prolyl cis-trans isomerase C OS=Salmonella typhimurium (strain LT2 / SGSC1412 / ATCC 700720) GN=ppiC PE=3 SV=2	2.10963	1.18242	1.14396	1.47867	0.546767
Q8ZPL7	Fumarate hydratase class II OS=Salmonella typhimurium (strain LT2 / SGSC1412 / ATCC 700720) GN=fumC PE=3 SV=1	1.54611	1.48055	1.40773	1.47813	0.0692202
Q8ZQ01	Transcription-repair-coupling factor OS=Salmonella typhimurium (strain LT2 / SGSC1412 / ATCC 700720) GN=mfd PE=3 SV=1	1.09324	1.63315	1.70725	1.47788	0.335162
Q7CPV8	Putative lipoprotein OS=Salmonella typhimurium (strain LT2 / SGSC1412 / ATCC 700720) GN=ygdI PE=1 SV=1	1.71926	1.45528	1.25894	1.47783	0.230989
Q8ZMX7	ATP-dependent RNA helicase SrmB OS=Salmonella typhimurium (strain LT2 / SGSC1412 / ATCC 700720) GN=srmB PE=3 SV=1	1.24078	1.70288	1.47536	1.47301	0.23106
Q8ZK29	Probable cytosol aminopeptidase OS=Salmonella typhimurium (strain LT2 / SGSC1412 / ATCC 700720) GN=pepA PE=3 SV=1	0.923156	1.69985	1.77295	1.46532	0.470946
Q8ZM80	tRNA-modifying protein YgfZ OS=Salmonella typhimurium (strain LT2 / SGSC1412 / ATCC 700720) GN=ygfZ PE=3 SV=1	1.32582	1.54522	1.50338	1.45814	0.116489
Q9XCI8	GTPase Der OS=Salmonella typhimurium (strain LT2 / SGSC1412 / ATCC 700720) GN=der PE=1 SV=2	1.27971	1.58363	1.51014	1.45783	0.158568
P67073	Uracil-DNA glycosylase OS=Salmonella typhimurium (strain LT2 / SGSC1412 / ATCC 700720) GN=ung PE=3 SV=2	1.17418	1.14603	2.05121	1.45714	0.51467
P0A6R6	DNA-binding protein Fis OS=Salmonella typhimurium (strain LT2 / SGSC1412 / ATCC 700720) GN=fis PE=3 SV=1	2.24795	1.29864	0.804831	1.45047	0.733444
P05415	Glucose-1-phosphate adenylyltransferase OS=Salmonella typhimurium (strain LT2 / SGSC1412 / ATCC 700720) GN=glgC PE=3 SV=2	1.13627	2.01819	1.19614	1.4502	0.492805
Q8ZPW2	Putative Ser protein kinase OS=Salmonella typhimurium (strain LT2 / SGSC1412 / ATCC 700720) GN=yeaG PE=4 SV=1	1.52049	1.524	1.30435	1.44961	0.125816
Q7CPR3	Putative inner membrane protein OS=Salmonella typhimurium (strain LT2 / SGSC1412 / ATCC 700720) GN=yqjD PE=4 SV=1	1.40574	1.59879	1.3401	1.44821	0.134473
P0A2N6	Cell division protein ZipA OS=Salmonella typhimurium (strain LT2 / SGSC1412 / ATCC 700720) GN=zipA PE=3 SV=1	1.39549	1.714	1.22222	1.4439	0.249436
H9L492	Putative thiamine pyrophosphate enzymes OS=Salmonella typhimurium (strain LT2 / SGSC1412 / ATCC 700720) GN=STM2405 PE=3 SV=1	1.43545	1.38151	1.51111	1.44269	0.0651051
P65692	ATP-dependent 6-phosphofructokinase OS=Salmonella typhimurium (strain LT2 / SGSC1412 / ATCC 700720) GN=pfkA PE=3 SV=1	1.56762	1.45225	1.28309	1.43432	0.14311
Q7CQ03	CDP-diacylglycerol--serine O-phosphatidyltransferase OS=Salmonella typhimurium (strain LT2 / SGSC1412 / ATCC 700720) GN=pssA PE=3 SV=1	1.2418	1.53613	1.52271	1.43355	0.16619
P0A1E3	Cysteine synthase A OS=Salmonella typhimurium (strain LT2 / SGSC1412 / ATCC 700720) GN=cysK PE=1 SV=2	1.60861	1.34816	1.33527	1.43068	0.154227
Q8ZQJ0	Putative lipoprotein OS=Salmonella typhimurium (strain LT2 / SGSC1412 / ATCC 700720) GN=ybjP PE=4 SV=1	1.67213	1.44012	1.15072	1.42099	0.261229
P0A7L6	50S ribosomal protein L20 OS=Salmonella typhimurium (strain LT2 / SGSC1412 / ATCC 700720) GN=rplT PE=3 SV=2	1.60348	1.52602	1.13043	1.41998	0.253727
Q8ZLG2	Putative oxidoreductase OS=Salmonella typhimurium (strain LT2 / SGSC1412 / ATCC 700720) GN=yhhX PE=4 SV=1	1.47234	1.39161	1.39034	1.4181	0.0469781
P64437	Uncharacterized protein YbgS OS=Salmonella typhimurium (strain LT2 / SGSC1412 / ATCC 700720) GN=ybgS PE=3 SV=1	1.75102	1.34613	1.14686	1.41467	0.307859
Q04866	Chain length determinant protein OS=Salmonella typhimurium (strain LT2 / SGSC1412 / ATCC 700720) GN=wzzB PE=1 SV=1	1.48668	1.26529	1.44734	1.39977	0.118116
P22715	UDP-glucose 4-epimerase OS=Salmonella typhimurium (strain LT2 / SGSC1412 / ATCC 700720) GN=galE PE=3 SV=2	1.43545	1.55028	1.2029	1.39621	0.176983
P37592	Outer membrane porin protein OmpD OS=Salmonella typhimurium (strain LT2 / SGSC1412 / ATCC 700720) GN=ompD PE=1 SV=2	0.83709	1.13593	2.21159	1.39487	0.722914
Q7CPW4	7-carboxy-7-deazaguanine synthase OS=Salmonella typhimurium (strain LT2 / SGSC1412 / ATCC 700720) GN=ygcF PE=3 SV=1	1.26947	1.48459	1.42609	1.39338	0.111227
P0A271	ATP-dependent protease subunit HslV OS=Salmonella typhimurium (strain LT2 / SGSC1412 / ATCC 700720) GN=hslV PE=3 SV=2	1.7541	1.4098	1.00773	1.39054	0.373557
Q7CQY7	Putative phosphate starvation-inducible protein, ATP-binding OS=Salmonella typhimurium (strain LT2 / SGSC1412 / ATCC 700720) GN=phoL PE=4 SV=1	1.31148	1.38555	1.47246	1.38983	0.0805795
P37408	Ferrochelatase OS=Salmonella typhimurium (strain LT2 / SGSC1412 / ATCC 700720) GN=hemH PE=3 SV=2	1.35451	1.57756	1.22512	1.38573	0.178284
Q8ZNF3	UDP-4-amino-4-deoxy-L-arabinose--oxoglutarate aminotransferase OS=Salmonella typhimurium (strain LT2 / SGSC1412 / ATCC 700720) GN=arnB PE=1 SV=2	0.760246	1.62203	1.77295	1.38507	0.546353
Q8ZLL4	Peptidyl-prolyl cis-trans isomerase OS=Salmonella typhimurium (strain LT2 / SGSC1412 / ATCC 700720) GN=slyD PE=4 SV=1	1.56148	1.27741	1.31208	1.38366	0.154969
Q8ZN45	Sulfurtransferase OS=Salmonella typhimurium (strain LT2 / SGSC1412 / ATCC 700720) GN=sseA PE=4 SV=1	1.35246	1.2188	1.57198	1.38108	0.178323
P0CW86	Superoxide dismutase [Cu-Zn] 1 OS=Salmonella typhimurium (strain LT2 / SGSC1412 / ATCC 700720) GN=sodC1 PE=1 SV=1	1.43135	1.2289	1.48213	1.38079	0.133968
P0A1P0	Glyceraldehyde-3-phosphate dehydrogenase OS=Salmonella typhimurium (strain LT2 / SGSC1412 / ATCC 700720) GN=gapA PE=3 SV=2	1.34016	1.44821	1.32077	1.36971	0.0686639
Q8ZKM8	Fructose-6-phosphate aldolase OS=Salmonella typhimurium (strain LT2 / SGSC1412 / ATCC 700720) GN=fsa PE=3 SV=1	1.3709	1.16827	1.56715	1.36877	0.19945
Q8ZKF6	Acetyl-coenzyme A synthetase OS=Salmonella typhimurium (strain LT2 / SGSC1412 / ATCC 700720) GN=acs PE=1 SV=1	1.39652	1.3623	1.34106	1.36663	0.0279785
P66692	Ribose-5-phosphate isomerase A OS=Salmonella typhimurium (strain LT2 / SGSC1412 / ATCC 700720) GN=rpiA PE=3 SV=1	1.53586	1.26529	1.28986	1.36367	0.149629
Q7CQR8	Putative oxidoreductase component OS=Salmonella typhimurium (strain LT2 / SGSC1412 / ATCC 700720) GN=ycdY PE=4 SV=1	1.5543	1.2764	1.25507	1.36193	0.166945
P0A2H3	Sec-independent protein translocase protein TatA OS=Salmonella typhimurium (strain LT2 / SGSC1412 / ATCC 700720) GN=tatA PE=3 SV=1	2.43852	0.896412	0.749758	1.36157	0.935552
Q7CQN8	Putative cytoplasmic protein OS=Salmonella typhimurium (strain LT2 / SGSC1412 / ATCC 700720) GN=STM1324 PE=4 SV=1	1.38934	1.18343	1.49372	1.3555	0.157892
Q8ZQN0	Putative ATPase component of ABC transporter with duplicated ATPase domain OS=Salmonella typhimurium (strain LT2 / SGSC1412 / ATCC 700720) GN=ybiT PE=4 SV=1	1.06148	1.73219	1.2657	1.35312	0.343796
Q8ZPQ4	Putative ABC transporter OS=Salmonella typhimurium (strain LT2 / SGSC1412 / ATCC 700720) GN=sufB PE=4 SV=1	1.80635	1.19757	1.05121	1.35171	0.400474
P0A2P2	Tryptophan--tRNA ligase OS=Salmonella typhimurium (strain LT2 / SGSC1412 / ATCC 700720) GN=trpS PE=3 SV=1	0.97541	1.1147	1.96329	1.35113	0.534695
Q8ZRC0	ATP-dependent Clp protease ATP-binding subunit ClpX OS=Salmonella typhimurium (strain LT2 / SGSC1412 / ATCC 700720) GN=clpX PE=3 SV=1	1.37398	1.15715	1.51787	1.34967	0.181587
P0A2K5	Ubiquinone/menaquinone biosynthesis C-methyltransferase UbiE OS=Salmonella typhimurium (strain LT2 / SGSC1412 / ATCC 700720) GN=ubiE PE=3 SV=1	1.3873	1.43204	1.22319	1.34751	0.109962
P65350	Methylglyoxal synthase OS=Salmonella typhimurium (strain LT2 / SGSC1412 / ATCC 700720) GN=mgsA PE=3 SV=1	1.23156	1.63214	1.17585	1.34651	0.248921
P43019	Superoxide dismutase [Mn] OS=Salmonella typhimurium (strain LT2 / SGSC1412 / ATCC 700720) GN=sodA PE=3 SV=3	1.36168	1.67559	0.992271	1.34318	0.342037
O68838	Glutamate--cysteine ligase OS=Salmonella typhimurium (strain LT2 / SGSC1412 / ATCC 700720) GN=gshA PE=3 SV=2	1.40984	0.844871	1.77101	1.34191	0.466793
P0A2D7	Transcriptional regulatory protein TyrR OS=Salmonella typhimurium (strain LT2 / SGSC1412 / ATCC 700720) GN=tyrR PE=3 SV=1	1.47643	1.47246	1.07053	1.33981	0.23321
Q93IM5	Glucokinase OS=Salmonella typhimurium (strain LT2 / SGSC1412 / ATCC 700720) GN=glk PE=3 SV=1	1.22029	1.34108	1.44638	1.33592	0.113133
Q8ZM42	Putative periplasmic protein OS=Salmonella typhimurium (strain LT2 / SGSC1412 / ATCC 700720) GN=yggN PE=4 SV=1	1.41803	1.5806	1.00676	1.33513	0.295763
P67347	Protein-methionine-sulfoxide reductase catalytic subunit MsrP OS=Salmonella typhimurium (strain LT2 / SGSC1412 / ATCC 700720) GN=msrP PE=3 SV=1	1.65266	1.04699	1.28889	1.32952	0.304872
Q7CP84	Putative peptide maturation protein OS=Salmonella typhimurium (strain LT2 / SGSC1412 / ATCC 700720) GN=pmbA PE=4 SV=1	1.4334	1.16928	1.38068	1.32779	0.13978
Q8ZK80	50S ribosomal protein L9 OS=Salmonella typhimurium (strain LT2 / SGSC1412 / ATCC 700720) GN=rplI PE=3 SV=1	1.36168	1.39363	1.22126	1.32552	0.0917004
P58580	Glutathione synthetase OS=Salmonella typhimurium (strain LT2 / SGSC1412 / ATCC 700720) GN=gshB PE=3 SV=1	1.08299	1.4765	1.4029	1.3208	0.209209
Q8ZP34	Response regulator in two-component regulatory system with NarX (Or NarQ) OS=Salmonella typhimurium (strain LT2 / SGSC1412 / ATCC 700720) GN=narL PE=4 SV=1	1.22029	1.45932	1.2686	1.31607	0.126391
Q8ZNW7	Protein YebF OS=Salmonella typhimurium (strain LT2 / SGSC1412 / ATCC 700720) GN=yebF PE=3 SV=1	0.814549	1.20364	1.9285	1.31556	0.565348
Q8ZLM7	Peptide deformylase OS=Salmonella typhimurium (strain LT2 / SGSC1412 / ATCC 700720) GN=def PE=3 SV=1	1.51434	1.29358	1.1372	1.31504	0.189487
Q8ZJX7	Putative glucosamine-fructose-6-phosphate aminotransferase OS=Salmonella typhimurium (strain LT2 / SGSC1412 / ATCC 700720) GN=STM4540 PE=1 SV=1	1.03074	1.29864	1.61449	1.31462	0.292206
Q7CPH3	Putative stress-induced protein OS=Salmonella typhimurium (strain LT2 / SGSC1412 / ATCC 700720) GN=yicC PE=4 SV=1	1.2459	1.52299	1.17391	1.31427	0.184308
P67366	UPF0227 protein YcfP OS=Salmonella typhimurium (strain LT2 / SGSC1412 / ATCC 700720) GN=ycfP PE=3 SV=1	1.44672	1.23598	1.25314	1.31195	0.117034
Q8ZJU9	Putative transport protein OS=Salmonella typhimurium (strain LT2 / SGSC1412 / ATCC 700720) GN=yjjK PE=4 SV=1	1.35963	1.2663	1.30628	1.31074	0.0468268
Q7CPS0	Putative glutathionylspermidine synthase OS=Salmonella typhimurium (strain LT2 / SGSC1412 / ATCC 700720) GN=ygiC PE=4 SV=1	1.27971	1.32895	1.31111	1.30659	0.0249295
Q8ZP37	Nitrate reductase 1, alpha subunit OS=Salmonella typhimurium (strain LT2 / SGSC1412 / ATCC 700720) GN=narG PE=4 SV=1	1.17213	1.5331	1.21256	1.30593	0.197769
Q7CQJ0	Stationary-phase-induced ribosome-associated protein OS=Salmonella typhimurium (strain LT2 / SGSC1412 / ATCC 700720) GN=sra PE=3 SV=1	1.24283	1.38353	1.28986	1.3054	0.0716266
P65702	Phosphoglycerate kinase OS=Salmonella typhimurium (strain LT2 / SGSC1412 / ATCC 700720) GN=pgk PE=3 SV=2	1.42418	1.29965	1.18841	1.30408	0.11795
P40862	Proline/betaine transporter OS=Salmonella typhimurium (strain LT2 / SGSC1412 / ATCC 700720) GN=proP PE=3 SV=2	1.3207	1.03284	1.54106	1.2982	0.254855
P55880	Probable protein deglycase OS=Salmonella typhimurium (strain LT2 / SGSC1412 / ATCC 700720) GN=yajL PE=3 SV=2	1.47541	1.0662	1.3372	1.29293	0.208167
P77983	Pyruvate kinase I OS=Salmonella typhimurium (strain LT2 / SGSC1412 / ATCC 700720) GN=pykF PE=3 SV=2	1.37295	1.27741	1.22609	1.29215	0.0745328
Q8ZLJ4	33 kDa chaperonin OS=Salmonella typhimurium (strain LT2 / SGSC1412 / ATCC 700720) GN=hslO PE=3 SV=2	1.40471	1.21273	1.25507	1.29084	0.100864
Q9L6L9	NAD(P)H-flavin reductase OS=Salmonella typhimurium (strain LT2 / SGSC1412 / ATCC 700720) GN=fre PE=1 SV=3	1.41291	1.33906	1.10628	1.28608	0.160032
P0A2A1	50S ribosomal protein L19 OS=Salmonella typhimurium (strain LT2 / SGSC1412 / ATCC 700720) GN=rplS PE=3 SV=2	1.06762	1.38454	1.4	1.28405	0.187594
P61179	50S ribosomal protein L22 OS=Salmonella typhimurium (strain LT2 / SGSC1412 / ATCC 700720) GN=rplV PE=3 SV=1	1.81762	0.914603	1.11594	1.28272	0.47405
P0A1Z2	Chaperone protein Skp OS=Salmonella typhimurium (strain LT2 / SGSC1412 / ATCC 700720) GN=skp PE=1 SV=1	0.691598	1.88782	1.26763	1.28235	0.598248
P66030	GTP cyclohydrolase-2 OS=Salmonella typhimurium (strain LT2 / SGSC1412 / ATCC 700720) GN=ribA PE=3 SV=1	1.84734	1.0662	0.933333	1.28229	0.493834
Q7CQP3	Transcriptional activator of ntrL protein OS=Salmonella typhimurium (strain LT2 / SGSC1412 / ATCC 700720) GN=osmE PE=4 SV=1	1.39139	1.40576	1.04928	1.28214	0.201797
Q8ZQM1	Ribosomal protein S12 methylthiotransferase RimO OS=Salmonella typhimurium (strain LT2 / SGSC1412 / ATCC 700720) GN=rimO PE=3 SV=1	0.913934	1.64224	1.28792	1.28137	0.364199
Q7CQF2	UTP--glucose-1-phosphate uridylyltransferase OS=Salmonella typhimurium (strain LT2 / SGSC1412 / ATCC 700720) GN=galU PE=3 SV=1	1.39242	1.21678	1.23478	1.28133	0.0966292
Q7CPP8	Putative RNA-binding protein OS=Salmonella typhimurium (strain LT2 / SGSC1412 / ATCC 700720) GN=yhbY PE=4 SV=1	0.900615	1.36837	1.57198	1.28032	0.344234
P20753	Peptidyl-prolyl cis-trans isomerase A OS=Salmonella typhimurium (strain LT2 / SGSC1412 / ATCC 700720) GN=ppiA PE=3 SV=2	1.51844	1.35927	0.951691	1.27647	0.292308
Q8ZLM6	Methionyl-tRNA formyltransferase OS=Salmonella typhimurium (strain LT2 / SGSC1412 / ATCC 700720) GN=fmt PE=3 SV=3	1.40369	1.22284	1.19227	1.27293	0.114265
Q8ZLV8	2-hydroxy-3-oxopropionate reductase OS=Salmonella typhimurium (strain LT2 / SGSC1412 / ATCC 700720) GN=garR PE=1 SV=1	1.76844	1.27034	0.778744	1.27251	0.494853
P0A1S4	DNA-binding protein StpA OS=Salmonella typhimurium (strain LT2 / SGSC1412 / ATCC 700720) GN=stpA PE=3 SV=1	1.4918	1.21273	1.10048	1.26834	0.201499
Q8ZRT7	Protein translocase subunit SecA OS=Salmonella typhimurium (strain LT2 / SGSC1412 / ATCC 700720) GN=secA PE=3 SV=1	1.27971	1.15816	1.36618	1.26802	0.104503
Q8ZKB1	Phosphatidylserine decarboxylase proenzyme OS=Salmonella typhimurium (strain LT2 / SGSC1412 / ATCC 700720) GN=psd PE=3 SV=1	1.35348	1.36635	1.08019	1.26667	0.161626
P67551	UPF0253 protein YaeP OS=Salmonella typhimurium (strain LT2 / SGSC1412 / ATCC 700720) GN=yaeP PE=3 SV=1	1.19057	1.49469	1.10435	1.26321	0.205059
Q7CPI1	PTS family, mannitol-specific enzyme IIABC components OS=Salmonella typhimurium (strain LT2 / SGSC1412 / ATCC 700720) GN=mtlA PE=4 SV=1	1.52766	1.23598	1.0087	1.25745	0.260149
P65454	UDP-N-acetylglucosamine 1-carboxyvinyltransferase OS=Salmonella typhimurium (strain LT2 / SGSC1412 / ATCC 700720) GN=murA PE=3 SV=1	1.04816	1.429	1.29469	1.25728	0.19316
Q7CPP3	Putative ABC superfamily transport protein OS=Salmonella typhimurium (strain LT2 / SGSC1412 / ATCC 700720) GN=yrbC PE=4 SV=1	1.12807	1.26933	1.37198	1.25646	0.122461
Q8ZPZ4	tRNA-specific 2-thiouridylase MnmA OS=Salmonella typhimurium (strain LT2 / SGSC1412 / ATCC 700720) GN=mnmA PE=3 SV=2	1.50717	1.69884	0.55942	1.25514	0.610088
P63601	Shikimate kinase 1 OS=Salmonella typhimurium (strain LT2 / SGSC1412 / ATCC 700720) GN=aroK PE=3 SV=2	1.07684	1.07428	1.61353	1.25488	0.310597
P58671	4-hydroxy-3-methylbut-2-en-1-yl diphosphate synthase (flavodoxin) OS=Salmonella typhimurium (strain LT2 / SGSC1412 / ATCC 700720) GN=ispG PE=3 SV=1	1.40061	1.18444	1.17295	1.25267	0.128256
Q8ZRB9	Lon protease OS=Salmonella typhimurium (strain LT2 / SGSC1412 / ATCC 700720) GN=lon PE=2 SV=1	1.35656	1.22587	1.15459	1.24567	0.10243
Q8ZRT2	Pyruvate dehydrogenase E1 component OS=Salmonella typhimurium (strain LT2 / SGSC1412 / ATCC 700720) GN=aceE PE=4 SV=1	1.25102	1.25922	1.21836	1.24287	0.0216188
P64267	Protein gns OS=Salmonella typhimurium (strain LT2 / SGSC1412 / ATCC 700720) GN=gns PE=3 SV=1	1.13627	1.23092	1.36135	1.24285	0.113014
P0A1S0	Integration host factor subunit alpha OS=Salmonella typhimurium (strain LT2 / SGSC1412 / ATCC 700720) GN=ihfA PE=3 SV=1	1.33504	1.22789	1.16329	1.24207	0.0867516
Q8ZKH3	Putative cytoplasmic protein OS=Salmonella typhimurium (strain LT2 / SGSC1412 / ATCC 700720) GN=yjbR PE=4 SV=1	1.21209	1.27438	1.23478	1.24042	0.0315255
Q8ZKX9	Putative oxidoreductase OS=Salmonella typhimurium (strain LT2 / SGSC1412 / ATCC 700720) GN=yieF PE=4 SV=1	1.14857	1.57858	0.993237	1.24013	0.303221
P17328	Glycine betaine/proline betaine transport system ATP-binding protein ProV OS=Salmonella typhimurium (strain LT2 / SGSC1412 / ATCC 700720) GN=proV PE=3 SV=2	1.58402	0.903487	1.22609	1.23786	0.340418
Q56121	Peptide chain release factor 3 OS=Salmonella typhimurium (strain LT2 / SGSC1412 / ATCC 700720) GN=prfC PE=3 SV=3	1.0123	1.38858	1.31208	1.23765	0.198877
P0A249	Phosphoenolpyruvate-protein phosphotransferase OS=Salmonella typhimurium (strain LT2 / SGSC1412 / ATCC 700720) GN=ptsI PE=3 SV=1	1.30123	1.21577	1.1942	1.23707	0.0566035
Q7CPR7	G/U mismatch-specific DNA glycosylase OS=Salmonella typhimurium (strain LT2 / SGSC1412 / ATCC 700720) GN=mug PE=3 SV=1	1.26844	1.13391	1.30338	1.23524	0.0894826
Q8ZNX3	Putative periplasmic or exported protein OS=Salmonella typhimurium (strain LT2 / SGSC1412 / ATCC 700720) GN=STM1873 PE=4 SV=1	0.911885	1.3431	1.44638	1.23379	0.283518
Q8ZP38	Nitrate reductase 1, FeS (Beta) subunit OS=Salmonella typhimurium (strain LT2 / SGSC1412 / ATCC 700720) GN=narH PE=4 SV=1	1.10656	1.45629	1.13237	1.23174	0.194896
Q8ZR22	Periplasmic disulfide isomerase, thiol-disulphide oxidase OS=Salmonella typhimurium (strain LT2 / SGSC1412 / ATCC 700720) GN=dsbG PE=4 SV=1	1.64242	1.04295	1.0087	1.23135	0.356403
Q8ZN60	GMP synthase [glutamine-hydrolyzing] OS=Salmonella typhimurium (strain LT2 / SGSC1412 / ATCC 700720) GN=guaA PE=3 SV=1	0.793033	1.61091	1.28792	1.23062	0.411941
Q8ZJX8	Putative glucosamine-fructose-6-phosphate aminotransferase OS=Salmonella typhimurium (strain LT2 / SGSC1412 / ATCC 700720) GN=STM4539 PE=4 SV=1	0.832992	1.50783	1.34976	1.23019	0.352951
Q8ZRE5	Putative sugar kinase/putative transcriptional regulator (NagC/XylR family) OS=Salmonella typhimurium (strain LT2 / SGSC1412 / ATCC 700720) GN=yajF PE=4 SV=1	0.688525	1.71602	1.28599	1.23018	0.516016
P0A2L3	Magnesium and cobalt efflux protein CorC OS=Salmonella typhimurium (strain LT2 / SGSC1412 / ATCC 700720) GN=corC PE=1 SV=1	0.955943	1.15513	1.57778	1.22962	0.317539
Q8ZPV9	Putative enzyme related to aldose 1-epimerase OS=Salmonella typhimurium (strain LT2 / SGSC1412 / ATCC 700720) GN=yeaD PE=1 SV=1	1.1373	1.41283	1.13527	1.22847	0.159672
Q8ZNT7	D-cysteine desulfhydrase OS=Salmonella typhimurium (strain LT2 / SGSC1412 / ATCC 700720) GN=dcyD PE=1 SV=3	1.42213	0.95907	1.30145	1.22755	0.240213
P66451	30S ribosomal protein S17 OS=Salmonella typhimurium (strain LT2 / SGSC1412 / ATCC 700720) GN=rpsQ PE=3 SV=2	1.46516	1.01162	1.20097	1.22592	0.227798
P0A283	Glucose-specific phosphotransferase enzyme IIA component OS=Salmonella typhimurium (strain LT2 / SGSC1412 / ATCC 700720) GN=crr PE=3 SV=2	1.33811	1.18949	1.1314	1.21967	0.10661
P24518	Trifunctional NAD biosynthesis/regulator protein NadR OS=Salmonella typhimurium (strain LT2 / SGSC1412 / ATCC 700720) GN=nadR PE=1 SV=2	1.1957	1.09752	1.36522	1.21948	0.135422
O30911	ATP-dependent protease ATPase subunit HslU OS=Salmonella typhimurium (strain LT2 / SGSC1412 / ATCC 700720) GN=hslU PE=3 SV=2	1.19877	1.31784	1.1401	1.2189	0.0905642
Q8ZRT1	Acetyltransferase component of pyruvate dehydrogenase complex OS=Salmonella typhimurium (strain LT2 / SGSC1412 / ATCC 700720) GN=aceF PE=3 SV=2	1.24795	1.20768	1.18647	1.21403	0.0312274
Q8ZL67	Mannitol-1-phosphate 5-dehydrogenase OS=Salmonella typhimurium (strain LT2 / SGSC1412 / ATCC 700720) GN=mtlD PE=3 SV=1	1.09426	1.37645	1.17101	1.21391	0.145904
Q8ZNK8	Putative LysR family transcriptional regulator OS=Salmonella typhimurium (strain LT2 / SGSC1412 / ATCC 700720) GN=yeiE PE=4 SV=1	1.15676	1.28954	1.19227	1.21286	0.0687413
P26405	Phosphomannomutase OS=Salmonella typhimurium (strain LT2 / SGSC1412 / ATCC 700720) GN=rfbK PE=3 SV=1	0.648566	1.15715	1.82899	1.21157	0.592088
P27237	Oligopeptidase A OS=Salmonella typhimurium (strain LT2 / SGSC1412 / ATCC 700720) GN=prlC PE=1 SV=1	1.20082	1.18242	1.25024	1.21116	0.0350752
Q8ZMD2	Putative nucleotide binding OS=Salmonella typhimurium (strain LT2 / SGSC1412 / ATCC 700720) GN=ygdH PE=4 SV=1	1.18852	1.21273	1.22899	1.21008	0.0203605
P60829	UPF0307 protein YjgA OS=Salmonella typhimurium (strain LT2 / SGSC1412 / ATCC 700720) GN=yjgA PE=3 SV=1	1.1998	1.13795	1.28889	1.20888	0.075879
Q8ZLC0	Ketodeoxygluconokinase OS=Salmonella typhimurium (strain LT2 / SGSC1412 / ATCC 700720) GN=kdgK PE=4 SV=1	0.818648	0.870136	1.9343	1.20769	0.629785
Q8ZRX8	4-hydroxy-tetrahydrodipicolinate reductase OS=Salmonella typhimurium (strain LT2 / SGSC1412 / ATCC 700720) GN=dapB PE=3 SV=1	1.10656	0.935826	1.58068	1.20769	0.334108
Q8ZQ76	Aminopeptidase N OS=Salmonella typhimurium (strain LT2 / SGSC1412 / ATCC 700720) GN=pepN PE=4 SV=1	1.03176	1.49065	1.09275	1.20506	0.249206
Q7CPK0	sn-glycerol-3-phosphate-binding periplasmic protein UgpB OS=Salmonella typhimurium (strain LT2 / SGSC1412 / ATCC 700720) GN=ugpB PE=3 SV=1	1.38217	1.1814	1.05121	1.20493	0.166731
P69917	Carbon storage regulator OS=Salmonella typhimurium (strain LT2 / SGSC1412 / ATCC 700720) GN=csrA PE=3 SV=1	1.47643	1.09449	1.04251	1.20448	0.23695
Q8ZKJ8	Putative phage baseplate component OS=Salmonella typhimurium (strain LT2 / SGSC1412 / ATCC 700720) GN=STM4207 PE=4 SV=1	0.995902	1.29459	1.31884	1.20311	0.179858
Q7CPP7	50S ribosomal protein L21 OS=Salmonella typhimurium (strain LT2 / SGSC1412 / ATCC 700720) GN=rplU PE=3 SV=1	1.00922	1.29864	1.30048	1.20278	0.167629
P0A1P2	Glycerol-3-phosphate dehydrogenase [NAD(P)+] OS=Salmonella typhimurium (strain LT2 / SGSC1412 / ATCC 700720) GN=gpsA PE=3 SV=1	1.30533	1.17332	1.12657	1.20174	0.0927056
Q8ZPL9	Adenosine deaminase OS=Salmonella typhimurium (strain LT2 / SGSC1412 / ATCC 700720) GN=add PE=3 SV=1	1.20594	1.12784	1.25604	1.19661	0.0646059
Q8ZP66	Putative chloromuconate cycloisomerase OS=Salmonella typhimurium (strain LT2 / SGSC1412 / ATCC 700720) GN=ycjG PE=4 SV=1	0.857582	1.78878	0.938164	1.19484	0.515942
Q8ZQT5	Protein TolB OS=Salmonella typhimurium (strain LT2 / SGSC1412 / ATCC 700720) GN=tolB PE=3 SV=1	1.25717	1.21577	1.11014	1.19436	0.0758147
Q8ZQ06	Beta-hexosaminidase OS=Salmonella typhimurium (strain LT2 / SGSC1412 / ATCC 700720) GN=nagZ PE=1 SV=1	1.13627	1.18444	1.26184	1.19418	0.0633472
Q7CP99	Putative entericidin B OS=Salmonella typhimurium (strain LT2 / SGSC1412 / ATCC 700720) GN=ecnB PE=4 SV=1	1.36783	1.18545	1.01546	1.18958	0.176221
P02936	Outer membrane protein A OS=Salmonella typhimurium (strain LT2 / SGSC1412 / ATCC 700720) GN=ompA PE=3 SV=2	1.3166	1.1814	1.06667	1.18822	0.125105
P63263	Curved DNA-binding protein OS=Salmonella typhimurium (strain LT2 / SGSC1412 / ATCC 700720) GN=cbpA PE=3 SV=1	1.34734	1.07428	1.14106	1.18756	0.142342
Q8ZLQ6	N-acetylneuraminate lyase OS=Salmonella typhimurium (strain LT2 / SGSC1412 / ATCC 700720) GN=nanA PE=3 SV=1	1.08094	1.49368	0.986473	1.18703	0.269735
P28354	Lysine--tRNA ligase OS=Salmonella typhimurium (strain LT2 / SGSC1412 / ATCC 700720) GN=lysS PE=3 SV=3	1.15984	1.22082	1.17874	1.18647	0.0312161
Q8ZKY4	Membrane protein insertase YidC OS=Salmonella typhimurium (strain LT2 / SGSC1412 / ATCC 700720) GN=yidC PE=3 SV=1	0.946721	1.09752	1.51304	1.18576	0.293291
P14062	6-phosphogluconate dehydrogenase, decarboxylating OS=Salmonella typhimurium (strain LT2 / SGSC1412 / ATCC 700720) GN=gnd PE=3 SV=1	1.07684	1.26529	1.21353	1.18522	0.0973577
P39434	Soluble lytic murein transglycosylase OS=Salmonella typhimurium (strain LT2 / SGSC1412 / ATCC 700720) GN=slt PE=3 SV=2	1.37602	1.02476	1.15072	1.18384	0.177958
Q9L4T0	S-ribosylhomocysteine lyase OS=Salmonella typhimurium (strain LT2 / SGSC1412 / ATCC 700720) GN=luxS PE=3 SV=3	1.22234	1.1713	1.15652	1.18339	0.0345319
P64076	Enolase OS=Salmonella typhimurium (strain LT2 / SGSC1412 / ATCC 700720) GN=eno PE=3 SV=2	1.29816	1.1996	1.05024	1.18266	0.124821
P0A2R4	DNA-directed RNA polymerase subunit beta' OS=Salmonella typhimurium (strain LT2 / SGSC1412 / ATCC 700720) GN=rpoC PE=1 SV=1	1.15061	1.17837	1.21546	1.18148	0.0325337
Q7CQ01	Chaperone protein ClpB OS=Salmonella typhimurium (strain LT2 / SGSC1412 / ATCC 700720) GN=clpB PE=3 SV=1	1.30738	1.14805	1.08406	1.17983	0.115
Q8ZL08	D-serine dehydratase OS=Salmonella typhimurium (strain LT2 / SGSC1412 / ATCC 700720) GN=dsdA PE=1 SV=1	1.49078	0.980293	1.06763	1.17957	0.273031
Q8ZMG7	Putative nucleoside-diphosphate-sugar epimerase OS=Salmonella typhimurium (strain LT2 / SGSC1412 / ATCC 700720) GN=STM2914 PE=4 SV=1	0.63832	2.23446	0.6657	1.17949	0.913732
O52765	Histidine--tRNA ligase OS=Salmonella typhimurium (strain LT2 / SGSC1412 / ATCC 700720) GN=hisS PE=1 SV=4	1.03893	1.31784	1.18068	1.17915	0.139458
P0A1F0	D-alanine--D-alanine ligase A OS=Salmonella typhimurium (strain LT2 / SGSC1412 / ATCC 700720) GN=ddlA PE=1 SV=2	1.48053	1.20667	0.847343	1.17818	0.317555
Q7CQU5	Thioredoxin reductase OS=Salmonella typhimurium (strain LT2 / SGSC1412 / ATCC 700720) GN=trxB PE=3 SV=1	1.19467	1.06215	1.2744	1.17707	0.107211
P26395	Protein RfbI OS=Salmonella typhimurium (strain LT2 / SGSC1412 / ATCC 700720) GN=rfbI PE=3 SV=1	1.3002	1.02779	1.19903	1.17568	0.1377
P0A299	50S ribosomal protein L7/L12 OS=Salmonella typhimurium (strain LT2 / SGSC1412 / ATCC 700720) GN=rplL PE=3 SV=2	0.737705	2.1809	0.6	1.17287	0.875692
Q8ZP54	Exoribonuclease 2 OS=Salmonella typhimurium (strain LT2 / SGSC1412 / ATCC 700720) GN=rnb PE=3 SV=1	1.16086	1.24406	1.10918	1.17137	0.068053
Q8ZPE8	NAD-dependent malic enzyme OS=Salmonella typhimurium (strain LT2 / SGSC1412 / ATCC 700720) GN=maeA PE=3 SV=1	1.14447	1.17938	1.18647	1.17011	0.0224868
Q8ZL56	2,3-bisphosphoglycerate-independent phosphoglycerate mutase OS=Salmonella typhimurium (strain LT2 / SGSC1412 / ATCC 700720) GN=gpmI PE=3 SV=1	1.03381	1.16827	1.30435	1.16881	0.135269
Q8ZLQ5	Stringent starvation protein A OS=Salmonella typhimurium (strain LT2 / SGSC1412 / ATCC 700720) GN=sspA PE=3 SV=1	0.859631	1.21678	1.42802	1.16814	0.287298
P26394	dTDP-4-dehydrorhamnose 3,5-epimerase OS=Salmonella typhimurium (strain LT2 / SGSC1412 / ATCC 700720) GN=rfbC PE=1 SV=1	1.0041	0.994442	1.50242	1.16699	0.290531
P60817	UPF0304 protein YfbU OS=Salmonella typhimurium (strain LT2 / SGSC1412 / ATCC 700720) GN=yfbU PE=3 SV=1	1.1834	1.16625	1.14976	1.16647	0.0168227
Q8ZQS1	Aldose 1-epimerase OS=Salmonella typhimurium (strain LT2 / SGSC1412 / ATCC 700720) GN=galM PE=3 SV=1	1.23463	1.11268	1.14879	1.16537	0.0626412
Q8ZQM3	Glutathione-binding protein GsiB OS=Salmonella typhimurium (strain LT2 / SGSC1412 / ATCC 700720) GN=gsiB PE=3 SV=1	1.10143	1.19151	1.2	1.16432	0.0546214
Q8ZKA4	Component of modulator for protease specific for FtsH phage lambda cII repressor OS=Salmonella typhimurium (strain LT2 / SGSC1412 / ATCC 700720) GN=hflK PE=4 SV=1	1.36988	1.09247	1.02512	1.16249	0.182733
Q8ZPN7	N-ethylmaleimide reductase OS=Salmonella typhimurium (strain LT2 / SGSC1412 / ATCC 700720) GN=nemA PE=4 SV=1	1.33094	1.20263	0.953623	1.1624	0.19185
Q7CP94	Ribonuclease R OS=Salmonella typhimurium (strain LT2 / SGSC1412 / ATCC 700720) GN=vacB PE=3 SV=1	1.08197	1.20465	1.1971	1.16124	0.0687552
Q7CP96	Protein HflC OS=Salmonella typhimurium (strain LT2 / SGSC1412 / ATCC 700720) GN=hflC PE=3 SV=1	1.56557	1.02577	0.889855	1.1604	0.357411
P0A1D5	10 kDa chaperonin OS=Salmonella typhimurium (strain LT2 / SGSC1412 / ATCC 700720) GN=groS PE=3 SV=1	1.15369	1.429	0.894686	1.15913	0.267201
Q8ZP51	Ribosomal large subunit pseudouridine synthase B OS=Salmonella typhimurium (strain LT2 / SGSC1412 / ATCC 700720) GN=rluB PE=3 SV=1	1.53689	0.888327	1.04831	1.15784	0.337868
Q8ZLT1	Ribosome-binding factor A OS=Salmonella typhimurium (strain LT2 / SGSC1412 / ATCC 700720) GN=rbfA PE=3 SV=1	1.09324	1.1905	1.18937	1.1577	0.0558317
P0A1X0	Outer membrane lipoprotein SlyB OS=Salmonella typhimurium (strain LT2 / SGSC1412 / ATCC 700720) GN=slyB PE=1 SV=1	1.5123	1.02274	0.937198	1.15741	0.310301
O86090	Polyphosphate kinase OS=Salmonella typhimurium (strain LT2 / SGSC1412 / ATCC 700720) GN=ppk PE=3 SV=3	1.02254	1.22385	1.22415	1.15685	0.116314
Q8ZRU6	UDP-N-acetylmuramoyl-tripeptide--D-alanyl-D-alanine ligase OS=Salmonella typhimurium (strain LT2 / SGSC1412 / ATCC 700720) GN=murF PE=3 SV=1	1.35451	1.15513	0.957488	1.15571	0.198511
Q7CPD8	UPF0438 protein YifE OS=Salmonella typhimurium (strain LT2 / SGSC1412 / ATCC 700720) GN=yifE PE=3 SV=1	1.25205	1.143	1.06957	1.15487	0.0918193
P77980	3-dehydroquinate synthase OS=Salmonella typhimurium (strain LT2 / SGSC1412 / ATCC 700720) GN=aroB PE=3 SV=1	1.26639	1.17433	1.01449	1.15174	0.127461
Q8ZRT5	GMP reductase OS=Salmonella typhimurium (strain LT2 / SGSC1412 / ATCC 700720) GN=guaC PE=3 SV=1	1.04406	0.999495	1.41159	1.15172	0.226162
P63343	ATP-dependent zinc metalloprotease FtsH OS=Salmonella typhimurium (strain LT2 / SGSC1412 / ATCC 700720) GN=ftsH PE=3 SV=1	1.50717	1.01061	0.937198	1.15166	0.310062
P0A1D7	ATP-dependent Clp protease proteolytic subunit OS=Salmonella typhimurium (strain LT2 / SGSC1412 / ATCC 700720) GN=clpP PE=3 SV=1	1.27152	0.915614	1.2657	1.15094	0.203822
P0A1D3	60 kDa chaperonin OS=Salmonella typhimurium (strain LT2 / SGSC1412 / ATCC 700720) GN=groL PE=3 SV=2	1.30943	1.22183	0.911111	1.14746	0.209314
Q7CR89	Putative outer membrane lipoprotein OS=Salmonella typhimurium (strain LT2 / SGSC1412 / ATCC 700720) GN=STM0080 PE=4 SV=1	0.0102459	1.61395	1.81643	1.14687	0.98954
Q8ZLQ1	Serine endoprotease OS=Salmonella typhimurium (strain LT2 / SGSC1412 / ATCC 700720) GN=degQ PE=4 SV=1	1.32275	1.15513	0.958454	1.14544	0.182339
Q93GQ8	Plasmid partition protein A OS=Salmonella typhimurium (strain LT2 / SGSC1412 / ATCC 700720) GN=parA PE=4 SV=1	1.49488	0.870136	1.06957	1.14486	0.319104
P40827	Murein hydrolase activator NlpD OS=Salmonella typhimurium (strain LT2 / SGSC1412 / ATCC 700720) GN=nlpD PE=3 SV=2	1.29816	1.04699	1.08792	1.14436	0.134756
Q7CPH7	Glutaredoxin 3 OS=Salmonella typhimurium (strain LT2 / SGSC1412 / ATCC 700720) GN=grxC PE=4 SV=1	1.40164	1.00455	1.01353	1.1399	0.226713
Q7CPU3	Putative Zn-dependent proteases with possible chaperone function OS=Salmonella typhimurium (strain LT2 / SGSC1412 / ATCC 700720) GN=yggG PE=3 SV=1	1.41393	1.14502	0.859903	1.13962	0.277055
Q8ZQ08	Penicillin-binding protein activator LpoB OS=Salmonella typhimurium (strain LT2 / SGSC1412 / ATCC 700720) GN=lpoB PE=1 SV=1	1.44467	0.927741	1.04348	1.13863	0.271284
Q7CPH9	Putative cytoplasmic protein OS=Salmonella typhimurium (strain LT2 / SGSC1412 / ATCC 700720) GN=yibL PE=4 SV=1	1.13832	1.08944	1.18261	1.13679	0.0466036
Q8ZKV4	Protein for a late step of protoheme IX synthesis OS=Salmonella typhimurium (strain LT2 / SGSC1412 / ATCC 700720) GN=hemY PE=4 SV=1	1.32992	1.1046	0.975845	1.13679	0.179218
Q7CPN4	Stringent starvation protein B OS=Salmonella typhimurium (strain LT2 / SGSC1412 / ATCC 700720) GN=sspB PE=4 SV=1	1.47643	0.581102	1.35169	1.13641	0.484938
P0A1P6	Glutamine synthetase OS=Salmonella typhimurium (strain LT2 / SGSC1412 / ATCC 700720) GN=glnA PE=1 SV=2	1.0666	1.20162	1.1401	1.1361	0.0675978
Q8ZLQ9	Putative cytoplasmic protein OS=Salmonella typhimurium (strain LT2 / SGSC1412 / ATCC 700720) GN=yhcH PE=4 SV=1	1.07889	1.1622	1.16329	1.13479	0.0484142
Q8ZPZ6	Adenylosuccinate lyase OS=Salmonella typhimurium (strain LT2 / SGSC1412 / ATCC 700720) GN=purB PE=1 SV=1	0.681352	1.38959	1.33237	1.13444	0.393424
P67904	30S ribosomal protein S10 OS=Salmonella typhimurium (strain LT2 / SGSC1412 / ATCC 700720) GN=rpsJ PE=3 SV=1	0.846311	1.63214	0.921739	1.1334	0.433566
O85139	3-oxoacyl-[acyl-carrier-protein] synthase 3 OS=Salmonella typhimurium (strain LT2 / SGSC1412 / ATCC 700720) GN=fabH PE=3 SV=1	0.957992	1.28146	1.15556	1.13167	0.163049
O52325	Bifunctional polymyxin resistance protein ArnA OS=Salmonella typhimurium (strain LT2 / SGSC1412 / ATCC 700720) GN=arnA PE=2 SV=1	0.946721	1.03487	1.40676	1.12945	0.244171
Q7CQR0	Uncharacterized protein OS=Salmonella typhimurium (strain LT2 / SGSC1412 / ATCC 700720) GN=ycfF PE=4 SV=1	1.53484	0.895402	0.956522	1.12892	0.35286
P22713	Galactokinase OS=Salmonella typhimurium (strain LT2 / SGSC1412 / ATCC 700720) GN=galK PE=3 SV=2	1.3832	0.900455	1.09952	1.12772	0.242604
Q8ZQL1	D-alanyl-D-alanine carboxypeptidase penicillin-binding protein 6a OS=Salmonella typhimurium (strain LT2 / SGSC1412 / ATCC 700720) GN=dacC PE=3 SV=1	1.28279	1.16018	0.940097	1.12769	0.17364
Q8ZP84	Universal stress protein E OS=Salmonella typhimurium (strain LT2 / SGSC1412 / ATCC 700720) GN=uspE PE=1 SV=3	1.22643	1.12582	1.02995	1.1274	0.0982509
Q8ZQ14	3-oxoacyl-[acyl-carrier-protein] synthase 2 OS=Salmonella typhimurium (strain LT2 / SGSC1412 / ATCC 700720) GN=fabF PE=3 SV=1	1.26332	1.12784	0.988406	1.12652	0.137462
Q8ZL95	Glycine--tRNA ligase alpha subunit OS=Salmonella typhimurium (strain LT2 / SGSC1412 / ATCC 700720) GN=glyQ PE=3 SV=1	1.0625	1.24305	1.0657	1.12375	0.10333
P37411	DNA gyrase subunit A OS=Salmonella typhimurium (strain LT2 / SGSC1412 / ATCC 700720) GN=gyrA PE=1 SV=3	1.02664	1.15412	1.17585	1.11887	0.0806075
Q8ZK31	Valine--tRNA ligase OS=Salmonella typhimurium (strain LT2 / SGSC1412 / ATCC 700720) GN=valS PE=3 SV=1	1.13012	1.11066	1.11014	1.11698	0.011388
P37439	PTS system glucose-specific EIICB component OS=Salmonella typhimurium (strain LT2 / SGSC1412 / ATCC 700720) GN=ptsG PE=3 SV=2	1.19057	1.08843	1.07053	1.11651	0.0647613
Q7CQE2	Putative fumarylacetoacetate (FAA) hydrolase family protein OS=Salmonella typhimurium (strain LT2 / SGSC1412 / ATCC 700720) GN=ycgM PE=4 SV=1	1.63115	1.08135	0.636715	1.11641	0.498142
Q7CPU6	Fructose-bisphosphate aldolase OS=Salmonella typhimurium (strain LT2 / SGSC1412 / ATCC 700720) GN=fba PE=4 SV=1	1.15676	1.08439	1.10725	1.11613	0.0369972
P40810	Dihydroxy-acid dehydratase OS=Salmonella typhimurium (strain LT2 / SGSC1412 / ATCC 700720) GN=ilvD PE=3 SV=2	0.984631	0.745831	1.61256	1.11434	0.447687
P67557	Glucans biosynthesis protein G OS=Salmonella typhimurium (strain LT2 / SGSC1412 / ATCC 700720) GN=mdoG PE=3 SV=1	1.13422	1.06721	1.14106	1.11416	0.0408101
P60446	50S ribosomal protein L3 OS=Salmonella typhimurium (strain LT2 / SGSC1412 / ATCC 700720) GN=rplC PE=3 SV=1	1.32684	0.947954	1.06473	1.11318	0.194035
P65449	Peptide methionine sulfoxide reductase MsrB OS=Salmonella typhimurium (strain LT2 / SGSC1412 / ATCC 700720) GN=msrB PE=3 SV=1	1.01025	1.30571	1.02029	1.11208	0.167762
H9L460	Catalase OS=Salmonella typhimurium (strain LT2 / SGSC1412 / ATCC 700720) GN=katE PE=3 SV=1	1.90061	0.652855	0.781643	1.1117	0.686245
Q8ZQ05	Respiratory NADH dehydrogenase 2 OS=Salmonella typhimurium (strain LT2 / SGSC1412 / ATCC 700720) GN=ndh PE=4 SV=1	1.57787	1.048	0.708213	1.11136	0.438276
Q8ZRD1	1-deoxy-D-xylulose-5-phosphate synthase OS=Salmonella typhimurium (strain LT2 / SGSC1412 / ATCC 700720) GN=dxs PE=3 SV=3	0.75	1.16928	1.41353	1.11093	0.335589
Q7CQT7	UPF0434 protein YcaR OS=Salmonella typhimurium (strain LT2 / SGSC1412 / ATCC 700720) GN=ycaR PE=3 SV=1	1.11578	1.1046	1.10821	1.10953	0.00570542
P58525	N-methyl-L-tryptophan oxidase OS=Salmonella typhimurium (strain LT2 / SGSC1412 / ATCC 700720) GN=solA PE=3 SV=1	1.0666	1.07024	1.1913	1.10938	0.0709718
Q7CR62	Proline--tRNA ligase OS=Salmonella typhimurium (strain LT2 / SGSC1412 / ATCC 700720) GN=proS PE=3 SV=1	1.05225	1.16625	1.10918	1.10923	0.0569958
P0A289	Peptide chain release factor 2 OS=Salmonella typhimurium (strain LT2 / SGSC1412 / ATCC 700720) GN=prfB PE=3 SV=1	1.02459	1.21172	1.08986	1.10872	0.0949825
Q56073	Chaperone protein DnaK OS=Salmonella typhimurium (strain LT2 / SGSC1412 / ATCC 700720) GN=dnaK PE=3 SV=2	1.31865	1.06215	0.942995	1.10793	0.191965
Q8ZNN5	Iron-sulfur cluster carrier protein OS=Salmonella typhimurium (strain LT2 / SGSC1412 / ATCC 700720) GN=apbC PE=1 SV=1	1.09016	1.12986	1.10145	1.10716	0.0204564
Q7CPR9	Bifunctional protein HldE OS=Salmonella typhimurium (strain LT2 / SGSC1412 / ATCC 700720) GN=hldE PE=3 SV=1	0.984631	1.3522	0.984541	1.10712	0.212241
Q7CQ11	Iron-sulfur cluster assembly scaffold protein IscU OS=Salmonella typhimurium (strain LT2 / SGSC1412 / ATCC 700720) GN=nifU PE=3 SV=1	1.07275	1.01465	1.22995	1.10578	0.111386
Q8ZRU7	UDP-N-acetylmuramoyl-L-alanyl-D-glutamate--2,6-diaminopimelate ligase OS=Salmonella typhimurium (strain LT2 / SGSC1412 / ATCC 700720) GN=murE PE=3 SV=1	1.04098	0.960081	1.31498	1.10535	0.185996
P65977	Protein RecA OS=Salmonella typhimurium (strain LT2 / SGSC1412 / ATCC 700720) GN=recA PE=1 SV=2	1.16086	1.04194	1.11304	1.10528	0.0598389
P0A9Y9	Cold shock-like protein CspC OS=Salmonella typhimurium (strain LT2 / SGSC1412 / ATCC 700720) GN=cspC PE=3 SV=2	1.11066	1.18646	1.01739	1.10483	0.0846834
P26404	Mannose-1-phosphate guanylyltransferase RfbM OS=Salmonella typhimurium (strain LT2 / SGSC1412 / ATCC 700720) GN=rfbM PE=1 SV=1	1.13627	1.07024	1.10628	1.10426	0.0330627
P0AA19	Transcriptional regulatory protein OmpR OS=Salmonella typhimurium (strain LT2 / SGSC1412 / ATCC 700720) GN=ompR PE=3 SV=1	1.21414	1.03891	1.05604	1.10303	0.096605
Q7CQK7	Tyrosine--tRNA ligase OS=Salmonella typhimurium (strain LT2 / SGSC1412 / ATCC 700720) GN=tyrS PE=3 SV=1	1.07275	1.05811	1.17488	1.10191	0.063614
P0DM78	Virulence transcriptional regulatory protein PhoP OS=Salmonella typhimurium (strain LT2 / SGSC1412 / ATCC 700720) GN=phoP PE=1 SV=1	1.21209	1.02274	1.06377	1.09953	0.0996132
Q9L6Q4	89% identity with E. coli putative uroporphyrinogen III methylase (HEMX) (SP:P09127) OS=Salmonella typhimurium (strain LT2 / SGSC1412 / ATCC 700720) GN=hemX PE=4 SV=1	1.20697	0.929763	1.16135	1.09936	0.148637
P66684	Ribonuclease T OS=Salmonella typhimurium (strain LT2 / SGSC1412 / ATCC 700720) GN=rnt PE=3 SV=1	0.953893	1.00859	1.33333	1.09861	0.205112
Q8ZK81	30S ribosomal protein S18 OS=Salmonella typhimurium (strain LT2 / SGSC1412 / ATCC 700720) GN=rpsR PE=3 SV=3	1.35041	0.790298	1.14589	1.09553	0.283431
Q8ZL96	Glycine--tRNA ligase beta subunit OS=Salmonella typhimurium (strain LT2 / SGSC1412 / ATCC 700720) GN=glyS PE=3 SV=3	1.02357	1.07125	1.1913	1.09537	0.0864325
P0A1H3	Elongation factor G OS=Salmonella typhimurium (strain LT2 / SGSC1412 / ATCC 700720) GN=fusA PE=3 SV=2	1.1332	1.08034	1.06957	1.09437	0.0340553
P0A7W4	30S ribosomal protein S5 OS=Salmonella typhimurium (strain LT2 / SGSC1412 / ATCC 700720) GN=rpsE PE=1 SV=2	1.13422	1.09247	1.05121	1.09263	0.041507
P58663	Transcriptional regulatory protein RcsB OS=Salmonella typhimurium (strain LT2 / SGSC1412 / ATCC 700720) GN=rcsB PE=3 SV=1	1.07889	1.15917	1.03865	1.09224	0.06136
Q8ZPP1	Riboflavin synthase, alpha chain OS=Salmonella typhimurium (strain LT2 / SGSC1412 / ATCC 700720) GN=ribE PE=4 SV=1	1.24693	1.08034	0.945894	1.09105	0.150802
P06173	DNA-directed RNA polymerase subunit beta OS=Salmonella typhimurium (strain LT2 / SGSC1412 / ATCC 700720) GN=rpoB PE=3 SV=2	1.11168	1.05609	1.10531	1.09103	0.0304249
Q8ZQZ7	LPS-assembly lipoprotein LptE OS=Salmonella typhimurium (strain LT2 / SGSC1412 / ATCC 700720) GN=lptE PE=1 SV=1	1.21004	1.11167	0.948792	1.09017	0.131945
P0A7Z7	DNA-directed RNA polymerase subunit alpha OS=Salmonella typhimurium (strain LT2 / SGSC1412 / ATCC 700720) GN=rpoA PE=3 SV=1	1.16803	1.07832	1.02319	1.08985	0.0731068
P58537	Inositol-1-monophosphatase OS=Salmonella typhimurium (strain LT2 / SGSC1412 / ATCC 700720) GN=suhB PE=3 SV=1	1.09119	1.36331	0.810628	1.08838	0.276354
P66955	Transaldolase B OS=Salmonella typhimurium (strain LT2 / SGSC1412 / ATCC 700720) GN=talB PE=3 SV=2	1.21926	1.05104	0.994203	1.08817	0.117034
P26391	dTDP-glucose 4,6-dehydratase OS=Salmonella typhimurium (strain LT2 / SGSC1412 / ATCC 700720) GN=rfbB PE=1 SV=1	0.878074	1.35018	1.03188	1.08671	0.24078
Q7CPM0	Acetyl CoA carboxylase OS=Salmonella typhimurium (strain LT2 / SGSC1412 / ATCC 700720) GN=accC PE=4 SV=1	1.11373	1.05306	1.09179	1.08619	0.0307209
P66738	Ribosome-recycling factor OS=Salmonella typhimurium (strain LT2 / SGSC1412 / ATCC 700720) GN=frr PE=3 SV=1	1.14344	1.08338	1.02802	1.08495	0.0577277
Q9RCI2	tRNA-2-methylthio-N(6)-dimethylallyladenosine synthase OS=Salmonella typhimurium (strain LT2 / SGSC1412 / ATCC 700720) GN=miaB PE=1 SV=1	1.08299	1.13694	1.03285	1.08426	0.0520554
Q7DAP1	Alpha-helical coiled coil protein OS=Salmonella typhimurium (strain LT2 / SGSC1412 / ATCC 700720) GN=tlpA PE=4 SV=1	1.16598	1.32289	0.763285	1.08405	0.288659
P64281	Transcription elongation factor GreA OS=Salmonella typhimurium (strain LT2 / SGSC1412 / ATCC 700720) GN=greA PE=3 SV=1	1.09426	1.21475	0.942995	1.084	0.13617
Q8ZM41	Putative cytoplasmic protein OS=Salmonella typhimurium (strain LT2 / SGSC1412 / ATCC 700720) GN=yggL PE=4 SV=1	0.836066	0.877211	1.53816	1.08381	0.394017
Q8ZNW2	Glucose-6-phosphate 1-dehydrogenase OS=Salmonella typhimurium (strain LT2 / SGSC1412 / ATCC 700720) GN=zwf PE=3 SV=1	0.940574	1.29661	1.01256	1.08325	0.188252
Q8ZRD4	Riboflavin biosynthesis protein RibD OS=Salmonella typhimurium (strain LT2 / SGSC1412 / ATCC 700720) GN=ribD PE=3 SV=1	0.777664	1.24709	1.22415	1.08297	0.264652
Q8ZRC9	UPF0234 protein YajQ OS=Salmonella typhimurium (strain LT2 / SGSC1412 / ATCC 700720) GN=yajQ PE=3 SV=2	1.07992	1.08236	1.08309	1.08179	0.00166273
Q7CP91	Peptidyl-prolyl cis-trans isomerase OS=Salmonella typhimurium (strain LT2 / SGSC1412 / ATCC 700720) GN=fklB PE=4 SV=1	1.08504	1.19656	0.961353	1.08099	0.117658
P0A2G1	SsrA-binding protein OS=Salmonella typhimurium (strain LT2 / SGSC1412 / ATCC 700720) GN=smpB PE=3 SV=2	0.890369	0.947954	1.4029	1.08041	0.280766
Q8ZMQ8	Putative excinuclease ATPase subunit OS=Salmonella typhimurium (strain LT2 / SGSC1412 / ATCC 700720) GN=STM2746 PE=4 SV=1	1.07377	1.21071	0.94686	1.07711	0.131958
P65599	Oligoribonuclease OS=Salmonella typhimurium (strain LT2 / SGSC1412 / ATCC 700720) GN=orn PE=3 SV=2	1.07787	1.19555	0.953623	1.07568	0.12098
P66170	50S ribosomal protein L29 OS=Salmonella typhimurium (strain LT2 / SGSC1412 / ATCC 700720) GN=rpmC PE=3 SV=1	1.4375	0.787266	1	1.07492	0.331528
P35891	Chromosomal replication initiator protein DnaA OS=Salmonella typhimurium (strain LT2 / SGSC1412 / ATCC 700720) GN=dnaA PE=3 SV=2	0.807377	1.01061	1.4058	1.0746	0.304298
Q8ZN53	Cytoskeleton protein RodZ OS=Salmonella typhimurium (strain LT2 / SGSC1412 / ATCC 700720) GN=rodZ PE=3 SV=1	1.19775	1.23396	0.789372	1.07369	0.246893
Q8ZPV2	Succinylornithine transaminase OS=Salmonella typhimurium (strain LT2 / SGSC1412 / ATCC 700720) GN=astC PE=2 SV=1	1.03176	1.07933	1.10338	1.07149	0.0364478
P0A2B3	30S ribosomal protein S7 OS=Salmonella typhimurium (strain LT2 / SGSC1412 / ATCC 700720) GN=rpsG PE=1 SV=2	1.23566	0.938858	1.03865	1.07105	0.151029
P67093	Universal stress protein G OS=Salmonella typhimurium (strain LT2 / SGSC1412 / ATCC 700720) GN=uspG PE=3 SV=1	1.21619	0.989389	1.00676	1.07078	0.126227
Q8ZRR1	Pantothenate synthetase OS=Salmonella typhimurium (strain LT2 / SGSC1412 / ATCC 700720) GN=panC PE=1 SV=1	0.525615	1.34411	1.33913	1.06962	0.471128
P64068	Probable GTP-binding protein EngB OS=Salmonella typhimurium (strain LT2 / SGSC1412 / ATCC 700720) GN=engB PE=3 SV=1	0.639344	1.24406	1.31304	1.06548	0.370656
Q8ZLH6	Transcriptional repressor of the glp operon OS=Salmonella typhimurium (strain LT2 / SGSC1412 / ATCC 700720) GN=glpR PE=4 SV=1	0.878074	1.07529	1.24251	1.06529	0.182425
Q7CPL5	50S ribosomal protein L14 OS=Salmonella typhimurium (strain LT2 / SGSC1412 / ATCC 700720) GN=rplN PE=3 SV=1	1.29713	0.94189	0.954589	1.06454	0.201533
P0AA02	Transcription termination/antitermination protein NusG OS=Salmonella typhimurium (strain LT2 / SGSC1412 / ATCC 700720) GN=nusG PE=3 SV=2	1.00512	0.99242	1.1942	1.06392	0.113011
P0A2C9	3-oxoacyl-[acyl-carrier-protein] reductase FabG OS=Salmonella typhimurium (strain LT2 / SGSC1412 / ATCC 700720) GN=fabG PE=1 SV=1	1.0625	0.981304	1.14396	1.06259	0.0813289
Q8ZQW9	Phosphoglucomutase OS=Salmonella typhimurium (strain LT2 / SGSC1412 / ATCC 700720) GN=pgm PE=1 SV=1	1.11988	1.06518	1.00193	1.06233	0.0590241
P67605	UPF0265 protein YeeX OS=Salmonella typhimurium (strain LT2 / SGSC1412 / ATCC 700720) GN=yeeX PE=3 SV=1	1.49488	0.796362	0.895652	1.0623	0.3779
Q8ZND5	Putative transketolase OS=Salmonella typhimurium (strain LT2 / SGSC1412 / ATCC 700720) GN=STM2340 PE=4 SV=1	0.880123	0.966145	1.33913	1.0618	0.243997
O68926	Bacterioferritin OS=Salmonella typhimurium (strain LT2 / SGSC1412 / ATCC 700720) GN=bfr PE=3 SV=1	1.4293	0.769075	0.986473	1.06162	0.336467
Q8ZLD0	Putative phosphosugar isomerase OS=Salmonella typhimurium (strain LT2 / SGSC1412 / ATCC 700720) GN=STM3601 PE=4 SV=1	0.952869	1.21071	1.01932	1.06097	0.133871
Q8ZLL6	Peptidyl-prolyl cis-trans isomerase OS=Salmonella typhimurium (strain LT2 / SGSC1412 / ATCC 700720) GN=fkpA PE=4 SV=1	0.956967	1.21779	1.00773	1.06083	0.13828
P63411	Acetate kinase OS=Salmonella typhimurium (strain LT2 / SGSC1412 / ATCC 700720) GN=ackA PE=1 SV=1	1.08197	1.11572	0.983575	1.06042	0.0686549
Q8ZKM0	Phosphoenolpyruvate carboxylase OS=Salmonella typhimurium (strain LT2 / SGSC1412 / ATCC 700720) GN=ppc PE=3 SV=1	0.964139	1.18747	1.02899	1.0602	0.11489
P0A1W4	Elongation factor 4 OS=Salmonella typhimurium (strain LT2 / SGSC1412 / ATCC 700720) GN=lepA PE=3 SV=1	0.98668	0.998484	1.19324	1.05947	0.115998
P37427	Ribonucleoside-diphosphate reductase 1 subunit beta OS=Salmonella typhimurium (strain LT2 / SGSC1412 / ATCC 700720) GN=nrdB PE=3 SV=3	1.15779	1.26326	0.755556	1.05887	0.267919
P66491	30S ribosomal protein S19 OS=Salmonella typhimurium (strain LT2 / SGSC1412 / ATCC 700720) GN=rpsS PE=3 SV=2	1.20082	0.879232	1.09565	1.05857	0.16397
Q8ZRS0	Carbonic anhydrase OS=Salmonella typhimurium (strain LT2 / SGSC1412 / ATCC 700720) GN=yadF PE=1 SV=1	0.947746	1.20162	1.02512	1.05816	0.130121
P0CL07	Glutamate-1-semialdehyde 2,1-aminomutase OS=Salmonella typhimurium (strain LT2 / SGSC1412 / ATCC 700720) GN=hemL PE=3 SV=1	1.08811	1.0662	1.01836	1.05756	0.0356721
Q7CPH8	Protein-export protein SecB OS=Salmonella typhimurium (strain LT2 / SGSC1412 / ATCC 700720) GN=secB PE=3 SV=1	1.18443	0.985346	1.00097	1.05691	0.110706
Q8ZL52	L-threonine 3-dehydrogenase OS=Salmonella typhimurium (strain LT2 / SGSC1412 / ATCC 700720) GN=tdh PE=3 SV=1	0.989754	1.02274	1.15749	1.05666	0.0888632
H9L427	GTP-binding elongation factor family protein OS=Salmonella typhimurium (strain LT2 / SGSC1412 / ATCC 700720) GN=typA PE=4 SV=1	1.05123	1.12481	0.989372	1.05514	0.0678038
Q8ZRV8	RNA polymerase-associated protein RapA OS=Salmonella typhimurium (strain LT2 / SGSC1412 / ATCC 700720) GN=rapA PE=3 SV=3	0.969262	0.996463	1.19903	1.05492	0.125545
Q9ZF31	Translation initiation factor IF-2 OS=Salmonella typhimurium (strain LT2 / SGSC1412 / ATCC 700720) GN=infB PE=3 SV=2	0.94877	1.02577	1.18744	1.05399	0.121812
Q56056	Ribonuclease 3 OS=Salmonella typhimurium (strain LT2 / SGSC1412 / ATCC 700720) GN=rnc PE=3 SV=2	0.896516	1.30167	0.960386	1.05286	0.21783
Q8ZLN3	Putative ferripyochelin binding protein OS=Salmonella typhimurium (strain LT2 / SGSC1412 / ATCC 700720) GN=yrdA PE=1 SV=1	1.22541	1.14603	0.786473	1.05264	0.233898
P15434	Phenylalanine--tRNA ligase beta subunit OS=Salmonella typhimurium (strain LT2 / SGSC1412 / ATCC 700720) GN=pheT PE=3 SV=3	1.14959	1.02375	0.984541	1.05263	0.0862307
Q8ZP98	Putative SAM-dependent methyltransferase OS=Salmonella typhimurium (strain LT2 / SGSC1412 / ATCC 700720) GN=STM1638 PE=4 SV=1	0.931352	1.05003	1.17391	1.05176	0.12129
Q9L6L5	Fatty acid oxidation complex subunit alpha OS=Salmonella typhimurium (strain LT2 / SGSC1412 / ATCC 700720) GN=fadB PE=3 SV=1	0.802254	1.37847	0.965217	1.04865	0.297032
Q56016	Ribosomal RNA small subunit methyltransferase A OS=Salmonella typhimurium (strain LT2 / SGSC1412 / ATCC 700720) GN=rsmA PE=3 SV=2	0.951844	1.11167	1.08116	1.04823	0.0848514
P0A2I3	DNA gyrase subunit B OS=Salmonella typhimurium (strain LT2 / SGSC1412 / ATCC 700720) GN=gyrB PE=1 SV=2	0.979508	1.03588	1.12754	1.04764	0.0747119
Q7CR26	Cytochrome o ubiquinol oxidase subunit II OS=Salmonella typhimurium (strain LT2 / SGSC1412 / ATCC 700720) GN=cyoA PE=4 SV=1	0.931352	1.10359	1.10628	1.04707	0.100226
Q7CPL7	50S ribosomal protein L17 OS=Salmonella typhimurium (strain LT2 / SGSC1412 / ATCC 700720) GN=rplQ PE=3 SV=1	1.08811	0.936837	1.11208	1.04568	0.0950162
Q8ZMD3	NADPH-dependent 7-cyano-7-deazaguanine reductase OS=Salmonella typhimurium (strain LT2 / SGSC1412 / ATCC 700720) GN=queF PE=3 SV=1	1.03381	0.95907	1.1401	1.04433	0.0909701
P67651	Regulator of ribonuclease activity A OS=Salmonella typhimurium (strain LT2 / SGSC1412 / ATCC 700720) GN=rraA PE=3 SV=1	1.09631	1.0096	1.02705	1.04432	0.0458622
Q8ZLA9	Dipeptide transport protein OS=Salmonella typhimurium (strain LT2 / SGSC1412 / ATCC 700720) GN=dppA PE=4 SV=1	1.07582	1.0662	0.989372	1.0438	0.0473772
Q7CR64	UPF0325 protein YaeH OS=Salmonella typhimurium (strain LT2 / SGSC1412 / ATCC 700720) GN=yaeH PE=3 SV=1	1.17623	1.07024	0.881159	1.04254	0.149472
P0A1C3	Acetyl-coenzyme A carboxylase carboxyl transferase subunit alpha OS=Salmonella typhimurium (strain LT2 / SGSC1412 / ATCC 700720) GN=accA PE=3 SV=2	1.13832	0.985346	1.0029	1.04219	0.0837137
Q7CQ36	3-oxoacyl-[acyl-carrier-protein] synthase I OS=Salmonella typhimurium (strain LT2 / SGSC1412 / ATCC 700720) GN=fabB PE=3 SV=1	1.03484	1.0096	1.08019	1.04154	0.035771
Q8ZKR6	Response reguator in two-component regulatory system with CpxA OS=Salmonella typhimurium (strain LT2 / SGSC1412 / ATCC 700720) GN=cpxR PE=4 SV=1	1.08607	0.994442	1.04155	1.04068	0.045818
O54297	30S ribosomal protein S4 OS=Salmonella typhimurium (strain LT2 / SGSC1412 / ATCC 700720) GN=rpsD PE=1 SV=3	1.09221	0.903487	1.11884	1.03818	0.117405
P0A295	Transcription termination factor Rho OS=Salmonella typhimurium (strain LT2 / SGSC1412 / ATCC 700720) GN=rho PE=3 SV=1	1.06352	1.00556	1.04541	1.03816	0.0296547
Q7CQT9	30S ribosomal protein S1 OS=Salmonella typhimurium (strain LT2 / SGSC1412 / ATCC 700720) GN=rpsA PE=3 SV=1	1.17008	0.997473	0.945894	1.03782	0.117413
O54296	30S ribosomal protein S11 OS=Salmonella typhimurium (strain LT2 / SGSC1412 / ATCC 700720) GN=rpsK PE=3 SV=2	0.935451	0.970187	1.20676	1.03747	0.14764
P0A7V6	30S ribosomal protein S3 OS=Salmonella typhimurium (strain LT2 / SGSC1412 / ATCC 700720) GN=rpsC PE=3 SV=2	0.931352	1.05811	1.12174	1.03707	0.096922
Q8ZNC0	Bifunctional protein FolC OS=Salmonella typhimurium (strain LT2 / SGSC1412 / ATCC 700720) GN=folC PE=3 SV=1	0.981557	0.987367	1.14203	1.03698	0.0910175
P0A9X6	Rod shape-determining protein MreB OS=Salmonella typhimurium (strain LT2 / SGSC1412 / ATCC 700720) GN=mreB PE=3 SV=1	1.06148	1.06822	0.980676	1.03679	0.048712
Q9ZF60	Glutamate/aspartate periplasmic-binding protein OS=Salmonella typhimurium (strain LT2 / SGSC1412 / ATCC 700720) GN=gltI PE=3 SV=3	1.44877	0.602324	1.05507	1.03539	0.423566
P64052	Elongation factor Ts OS=Salmonella typhimurium (strain LT2 / SGSC1412 / ATCC 700720) GN=tsf PE=3 SV=1	1.03791	1.11268	0.955556	1.03538	0.0785943
P60317	RNA chaperone ProQ OS=Salmonella typhimurium (strain LT2 / SGSC1412 / ATCC 700720) GN=proQ PE=3 SV=1	0.939549	1.09853	1.06667	1.03492	0.0841138
P66073	50S ribosomal protein L15 OS=Salmonella typhimurium (strain LT2 / SGSC1412 / ATCC 700720) GN=rplO PE=3 SV=1	1.0082	0.976251	1.11787	1.03411	0.0742822
P58688	Bifunctional protein FolD OS=Salmonella typhimurium (strain LT2 / SGSC1412 / ATCC 700720) GN=folD PE=3 SV=2	0.981557	1.03588	1.08213	1.03319	0.0503381
Q7CQF0	Putative ACR protein OS=Salmonella typhimurium (strain LT2 / SGSC1412 / ATCC 700720) GN=ychN PE=4 SV=1	0.70082	1.22991	1.16715	1.03263	0.289063
P58480	Chaperone protein HtpG OS=Salmonella typhimurium (strain LT2 / SGSC1412 / ATCC 700720) GN=htpG PE=3 SV=1	1.15984	1.03891	0.898551	1.03243	0.130763
P60626	50S ribosomal protein L24 OS=Salmonella typhimurium (strain LT2 / SGSC1412 / ATCC 700720) GN=rplX PE=3 SV=2	1.09324	0.905508	1.09758	1.03211	0.109662
Q9RF52	Peptidase B OS=Salmonella typhimurium (strain LT2 / SGSC1412 / ATCC 700720) GN=pepB PE=1 SV=1	1.01742	1.04093	1.03382	1.03072	0.0120576
Q8ZND6	Phosphate acetyltransferase OS=Salmonella typhimurium (strain LT2 / SGSC1412 / ATCC 700720) GN=pta PE=1 SV=1	1.09939	1.04295	0.948792	1.03038	0.0760799
P26398	Lipopolysaccharide biosynthesis protein RfbH OS=Salmonella typhimurium (strain LT2 / SGSC1412 / ATCC 700720) GN=rfbH PE=3 SV=1	1.01332	1.09752	0.975845	1.0289	0.0623169
Q8ZPY3	Putative ABC transporter periplasmic binding protein OS=Salmonella typhimurium (strain LT2 / SGSC1412 / ATCC 700720) GN=STM1255 PE=4 SV=1	0.775615	1.11066	1.19903	1.02844	0.223364
P60726	50S ribosomal protein L4 OS=Salmonella typhimurium (strain LT2 / SGSC1412 / ATCC 700720) GN=rplD PE=1 SV=1	0.97541	0.989389	1.11981	1.0282	0.0796396
Q7CQ14	Uncharacterized protein OS=Salmonella typhimurium (strain LT2 / SGSC1412 / ATCC 700720) GN=yfhJ PE=4 SV=1	0.997951	1.03689	1.04831	1.02772	0.0264023
P66593	30S ribosomal protein S6 OS=Salmonella typhimurium (strain LT2 / SGSC1412 / ATCC 700720) GN=rpsF PE=3 SV=1	1.08607	0.981304	1.01449	1.02729	0.0535401
Q8ZRP4	2,3,4,5-tetrahydropyridine-2,6-dicarboxylate N-succinyltransferase OS=Salmonella typhimurium (strain LT2 / SGSC1412 / ATCC 700720) GN=dapD PE=3 SV=1	0.994877	1.02678	1.0599	1.02719	0.0325151
P0A1Q8	Porphobilinogen deaminase OS=Salmonella typhimurium (strain LT2 / SGSC1412 / ATCC 700720) GN=hemC PE=3 SV=1	1.14037	0.933805	0.999034	1.0244	0.105593
P0A2A5	50S ribosomal protein L28 OS=Salmonella typhimurium (strain LT2 / SGSC1412 / ATCC 700720) GN=rpmB PE=3 SV=2	0.95082	0.846892	1.27053	1.02275	0.220789
Q8ZNV2	Aspartate--tRNA ligase OS=Salmonella typhimurium (strain LT2 / SGSC1412 / ATCC 700720) GN=aspS PE=3 SV=1	0.960041	1.00455	1.10145	1.02201	0.0723038
Q8ZLQ7	Putative N-acetylmannosamine-6-phosphate 2-epimerase 2 OS=Salmonella typhimurium (strain LT2 / SGSC1412 / ATCC 700720) GN=nanE2 PE=1 SV=1	0.967213	1.08641	1.01159	1.02174	0.0602411
P62405	50S ribosomal protein L5 OS=Salmonella typhimurium (strain LT2 / SGSC1412 / ATCC 700720) GN=rplE PE=3 SV=2	1.04611	0.976251	1.04058	1.02098	0.0388343
P0A2A9	30S ribosomal protein S16 OS=Salmonella typhimurium (strain LT2 / SGSC1412 / ATCC 700720) GN=rpsP PE=3 SV=1	1.16496	0.8095	1.08696	1.02047	0.186823
Q8XG72	Arginine transport system OS=Salmonella typhimurium (strain LT2 / SGSC1412 / ATCC 700720) GN=artI PE=3 SV=1	1.05738	0.999495	1.0029	1.01992	0.0324804
Q8ZNZ7	Putative IclR family transcriptional repressor OS=Salmonella typhimurium (strain LT2 / SGSC1412 / ATCC 700720) GN=kdgR PE=4 SV=1	0.979508	1.08944	0.985507	1.01815	0.0618097
Q93IN1	Cyclic di-GMP-binding protein OS=Salmonella typhimurium (strain LT2 / SGSC1412 / ATCC 700720) GN=bcsB PE=3 SV=1	1.26025	1.17433	0.619324	1.01797	0.347897
P07637	3-phosphoshikimate 1-carboxyvinyltransferase OS=Salmonella typhimurium (strain LT2 / SGSC1412 / ATCC 700720) GN=aroA PE=3 SV=2	0.984631	0.985346	1.08309	1.01769	0.056641
Q8ZRD3	N utilization substance protein B homolog OS=Salmonella typhimurium (strain LT2 / SGSC1412 / ATCC 700720) GN=nusB PE=3 SV=1	1.05738	0.974229	1.02126	1.01762	0.0416928
P66313	50S ribosomal protein L6 OS=Salmonella typhimurium (strain LT2 / SGSC1412 / ATCC 700720) GN=rplF PE=3 SV=2	1.16189	0.8762	1.01449	1.01753	0.142867
Q7CR87	Chaperone SurA OS=Salmonella typhimurium (strain LT2 / SGSC1412 / ATCC 700720) GN=surA PE=3 SV=1	1.09426	0.988378	0.966184	1.01627	0.0684449
Q8ZME2	(P)ppGpp synthetase I OS=Salmonella typhimurium (strain LT2 / SGSC1412 / ATCC 700720) GN=relA PE=3 SV=1	1.73463	0.646791	0.666667	1.01603	0.622406
P66932	Trigger factor OS=Salmonella typhimurium (strain LT2 / SGSC1412 / ATCC 700720) GN=tig PE=3 SV=1	0.92418	0.993431	1.12947	1.01569	0.104439
P0A6B1	Acyl carrier protein OS=Salmonella typhimurium (strain LT2 / SGSC1412 / ATCC 700720) GN=acpP PE=3 SV=2	1.04406	1.07832	0.921739	1.01471	0.0823146
P60802	Erythronate-4-phosphate dehydrogenase OS=Salmonella typhimurium (strain LT2 / SGSC1412 / ATCC 700720) GN=pdxB PE=1 SV=1	1.26639	0.939869	0.833816	1.01336	0.225458
P26393	Glucose-1-phosphate thymidylyltransferase OS=Salmonella typhimurium (strain LT2 / SGSC1412 / ATCC 700720) GN=rmlA PE=1 SV=1	0.76332	1.20768	1.0657	1.01223	0.226954
Q8ZPS9	Threonine--tRNA ligase OS=Salmonella typhimurium (strain LT2 / SGSC1412 / ATCC 700720) GN=thrS PE=3 SV=1	0.914959	1.20465	0.916908	1.01217	0.166693
P0A2A3	50S ribosomal protein L1 OS=Salmonella typhimurium (strain LT2 / SGSC1412 / ATCC 700720) GN=rplA PE=3 SV=1	1.02357	0.947954	1.06184	1.01112	0.0579525
P0A1G7	Chaperone protein DnaJ OS=Salmonella typhimurium (strain LT2 / SGSC1412 / ATCC 700720) GN=dnaJ PE=3 SV=2	1.0584	0.983325	0.984541	1.00876	0.0429988
Q7CQB7	Putative cytoplasmic protein OS=Salmonella typhimurium (strain LT2 / SGSC1412 / ATCC 700720) GN=yecF PE=4 SV=1	0.296107	1.60081	1.1285	1.00847	0.660581
P0A7Q3	50S ribosomal protein L35 OS=Salmonella typhimurium (strain LT2 / SGSC1412 / ATCC 700720) GN=rpmI PE=3 SV=2	0.779713	1.01162	1.23382	1.00838	0.227069
Q7CPM2	Putative oxidoreductase OS=Salmonella typhimurium (strain LT2 / SGSC1412 / ATCC 700720) GN=yhdH PE=1 SV=1	1.11988	1.13997	0.762319	1.00739	0.212474
Q8ZQT4	Putative periplasmic protein OS=Salmonella typhimurium (strain LT2 / SGSC1412 / ATCC 700720) GN=ybgF PE=4 SV=1	0.872951	0.730672	1.41256	1.00539	0.359721
P0A1Z0	Lysine decarboxylase, inducible OS=Salmonella typhimurium (strain LT2 / SGSC1412 / ATCC 700720) GN=cadA PE=3 SV=1	0.953893	0.754927	1.30628	1.00503	0.279212
P0A1X6	Methionine aminopeptidase OS=Salmonella typhimurium (strain LT2 / SGSC1412 / ATCC 700720) GN=map PE=1 SV=2	0.984631	1.01162	1.01836	1.00487	0.0178482
P66431	30S ribosomal protein S15 OS=Salmonella typhimurium (strain LT2 / SGSC1412 / ATCC 700720) GN=rpsO PE=3 SV=2	1.04918	0.900455	1.06377	1.00447	0.0903727
Q7CQY1	Negative modulator of initiation of replication OS=Salmonella typhimurium (strain LT2 / SGSC1412 / ATCC 700720) GN=seqA PE=3 SV=1	0.557377	0.937847	1.51691	1.00404	0.483179
P26392	dTDP-4-dehydrorhamnose reductase OS=Salmonella typhimurium (strain LT2 / SGSC1412 / ATCC 700720) GN=rfbD PE=1 SV=1	1.00615	1.23598	0.766184	1.00277	0.234915
P60217	5'-methylthioadenosine/S-adenosylhomocysteine nucleosidase OS=Salmonella typhimurium (strain LT2 / SGSC1412 / ATCC 700720) GN=mtnN PE=3 SV=1	1.16393	1.01566	0.828019	1.00254	0.168342
Q7CQ56	1,4-dihydroxy-2-naphthoyl-CoA synthase OS=Salmonella typhimurium (strain LT2 / SGSC1412 / ATCC 700720) GN=menB PE=1 SV=1	0.961066	1.21577	0.829952	1.00226	0.196178
P05989	Ketol-acid reductoisomerase OS=Salmonella typhimurium (strain LT2 / SGSC1412 / ATCC 700720) GN=ilvC PE=2 SV=4	1.20389	0.76099	1.03961	1.0015	0.223898
O33799	Hypoxanthine phosphoribosyltransferase OS=Salmonella typhimurium (strain LT2 / SGSC1412 / ATCC 700720) GN=hpt PE=1 SV=2	0.920082	0.965134	1.11691	1.00071	0.103123
Q8ZN68	Arsenate reductase OS=Salmonella typhimurium (strain LT2 / SGSC1412 / ATCC 700720) GN=yfgD PE=3 SV=1	0.98668	1.13896	0.875362	1.00033	0.132328
P0A2M5	Uracil phosphoribosyltransferase OS=Salmonella typhimurium (strain LT2 / SGSC1412 / ATCC 700720) GN=upp PE=3 SV=1	0.983607	1.00051	1.01449	0.999535	0.0154659
Q8ZP03	Mannose-specific enzyme IIAB OS=Salmonella typhimurium (strain LT2 / SGSC1412 / ATCC 700720) GN=manX PE=4 SV=1	0.971311	1.17029	0.856039	0.999213	0.158972
P26397	CDP-glucose 4,6-dehydratase OS=Salmonella typhimurium (strain LT2 / SGSC1412 / ATCC 700720) GN=rfbG PE=1 SV=1	0.904713	1.00051	1.09179	0.999002	0.0935462
Q7CPH6	Putative rhodanese-related sulfurtransferases OS=Salmonella typhimurium (strain LT2 / SGSC1412 / ATCC 700720) GN=yibN PE=4 SV=1	1.02357	0.95806	1.01353	0.998384	0.0352808
P0A1H5	Elongation factor Tu OS=Salmonella typhimurium (strain LT2 / SGSC1412 / ATCC 700720) GN=tufA PE=3 SV=2	1.14447	0.926731	0.918841	0.996679	0.128049
P37430	Transcription termination/antitermination protein NusA OS=Salmonella typhimurium (strain LT2 / SGSC1412 / ATCC 700720) GN=nusA PE=3 SV=2	0.934426	1.07226	0.982609	0.996431	0.0699482
Q8ZRT0	Dihydrolipoyl dehydrogenase OS=Salmonella typhimurium (strain LT2 / SGSC1412 / ATCC 700720) GN=lpdA PE=4 SV=1	1.02766	0.949975	1.0087	0.995445	0.0405042
P26396	Glucose-1-phosphate cytidylyltransferase OS=Salmonella typhimurium (strain LT2 / SGSC1412 / ATCC 700720) GN=rfbF PE=3 SV=1	0.942623	0.966145	1.07729	0.995354	0.0719306
Q8ZKP1	Cell division protein ZapB OS=Salmonella typhimurium (strain LT2 / SGSC1412 / ATCC 700720) GN=zapB PE=3 SV=1	0.929303	1.04396	1.00966	0.994309	0.0588508
P0A2F6	Single-stranded DNA-binding protein 1 OS=Salmonella typhimurium (strain LT2 / SGSC1412 / ATCC 700720) GN=ssb PE=3 SV=2	1.01639	0.973219	0.992271	0.993961	0.0216369
Q8ZLW2	Pyruvate formate-lyase 4 OS=Salmonella typhimurium (strain LT2 / SGSC1412 / ATCC 700720) GN=tdcE PE=4 SV=1	0.726434	1.37746	0.877295	0.993731	0.340775
Q8ZLN5	Transmembrane protein affecting septum formation and cell membrane permeability OS=Salmonella typhimurium (strain LT2 / SGSC1412 / ATCC 700720) GN=acrE PE=4 SV=1	1.28791	0.862052	0.828986	0.992982	0.255949
H9L419	Putative periplasmic binding transport protein OS=Salmonella typhimurium (strain LT2 / SGSC1412 / ATCC 700720) GN=fliY PE=3 SV=1	0.943648	0.939869	1.08696	0.990158	0.0838516
Q7CQV7	Putative periplasmic protein OS=Salmonella typhimurium (strain LT2 / SGSC1412 / ATCC 700720) GN=ybiS PE=4 SV=1	1.01844	0.974229	0.971981	0.988218	0.0261998
Q8ZNR2	Exodeoxyribonuclease I OS=Salmonella typhimurium (strain LT2 / SGSC1412 / ATCC 700720) GN=sbcB PE=4 SV=1	0.644467	0.979282	1.33913	0.987627	0.347407
Q8ZM45	dITP/XTP pyrophosphatase OS=Salmonella typhimurium (strain LT2 / SGSC1412 / ATCC 700720) GN=rdgB PE=3 SV=1	1.19467	0.927741	0.839614	0.987342	0.184881
P66541	30S ribosomal protein S2 OS=Salmonella typhimurium (strain LT2 / SGSC1412 / ATCC 700720) GN=rpsB PE=3 SV=2	1.0543	1.08439	0.819324	0.986004	0.145131
P30752	Outer-membrane lipoprotein LolB OS=Salmonella typhimurium (strain LT2 / SGSC1412 / ATCC 700720) GN=lolB PE=3 SV=2	1.23463	1.31986	0.402899	0.985796	0.5066
Q7CP87	Putative cytoplasmic protein OS=Salmonella typhimurium (strain LT2 / SGSC1412 / ATCC 700720) GN=ytfP PE=4 SV=1	1.30635	0.652855	0.997101	0.985436	0.326905
P0A297	50S ribosomal protein L10 OS=Salmonella typhimurium (strain LT2 / SGSC1412 / ATCC 700720) GN=rplJ PE=3 SV=2	1.02459	0.968166	0.961353	0.984703	0.034711
P0A803	DNA-directed RNA polymerase subunit omega OS=Salmonella typhimurium (strain LT2 / SGSC1412 / ATCC 700720) GN=rpoZ PE=3 SV=1	0.869877	0.954017	1.12657	0.983488	0.13086
Q8ZPK6	ATP-dependent dethiobiotin synthetase BioD 2 OS=Salmonella typhimurium (strain LT2 / SGSC1412 / ATCC 700720) GN=bioD2 PE=3 SV=1	0.895492	1.20768	0.842512	0.981895	0.197322
Q8ZP42	Formyltetrahydrofolate deformylase OS=Salmonella typhimurium (strain LT2 / SGSC1412 / ATCC 700720) GN=purU PE=3 SV=1	1.02357	1.20263	0.714976	0.98039	0.246676
Q7CQY3	Transcriptional repressor of iron-responsive genes (Fur family) (Ferric uptake regulator) OS=Salmonella typhimurium (strain LT2 / SGSC1412 / ATCC 700720) GN=fur PE=4 SV=1	0.972336	1.02173	0.945894	0.979986	0.0384916
Q8ZRZ0	Isoleucine--tRNA ligase OS=Salmonella typhimurium (strain LT2 / SGSC1412 / ATCC 700720) GN=ileS PE=3 SV=1	0.971311	0.950985	1.01643	0.979574	0.0334932
Q8ZPT7	Putative enzyme OS=Salmonella typhimurium (strain LT2 / SGSC1412 / ATCC 700720) GN=yniC PE=4 SV=1	1.02049	1.00859	0.907246	0.978776	0.0622318
Q8ZRS6	UPF0231 protein YacL OS=Salmonella typhimurium (strain LT2 / SGSC1412 / ATCC 700720) GN=yacL PE=3 SV=1	1.05738	0.750884	1.12367	0.977311	0.198873
P0A7P8	50S ribosomal protein L34 OS=Salmonella typhimurium (strain LT2 / SGSC1412 / ATCC 700720) GN=rpmH PE=3 SV=1	1.07172	0.686205	1.16812	0.975347	0.255001
Q8ZPM7	Glutathionine S-transferase OS=Salmonella typhimurium (strain LT2 / SGSC1412 / ATCC 700720) GN=gst PE=3 SV=1	0.803279	1.03689	1.07923	0.973131	0.148612
Q8ZRN1	D-methionine-binding lipoprotein MetQ OS=Salmonella typhimurium (strain LT2 / SGSC1412 / ATCC 700720) GN=metQ PE=3 SV=1	1.07172	0.945932	0.898551	0.972068	0.0894948
Q8ZRF0	Pyrroline-5-carboxylate reductase OS=Salmonella typhimurium (strain LT2 / SGSC1412 / ATCC 700720) GN=proC PE=3 SV=1	1.13525	1.0763	0.700483	0.970677	0.235843
Q7CPL3	50S ribosomal protein L23 OS=Salmonella typhimurium (strain LT2 / SGSC1412 / ATCC 700720) GN=rplW PE=3 SV=1	0.957992	0.944922	1.0087	0.970536	0.0336869
Q8ZQ37	Putative periplasmic protein OS=Salmonella typhimurium (strain LT2 / SGSC1412 / ATCC 700720) GN=STM1123 PE=4 SV=1	0.484631	1.36028	1.0628	0.969239	0.445261
Q8ZQ16	Ribosomal large subunit pseudouridine synthase C OS=Salmonella typhimurium (strain LT2 / SGSC1412 / ATCC 700720) GN=rluC PE=3 SV=1	0.677254	0.894391	1.33527	0.96897	0.335285
Q7CQ33	Putative cytoplasmic protein OS=Salmonella typhimurium (strain LT2 / SGSC1412 / ATCC 700720) GN=yfcZ PE=4 SV=1	1.12295	0.917635	0.8657	0.968762	0.136033
Q8ZLD7	Universal stress protein A OS=Salmonella typhimurium (strain LT2 / SGSC1412 / ATCC 700720) GN=uspA PE=3 SV=3	1.08914	1.11268	0.704348	0.968723	0.229258
P67270	GTP cyclohydrolase 1 type 2 homolog OS=Salmonella typhimurium (strain LT2 / SGSC1412 / ATCC 700720) GN=ybgI PE=3 SV=1	1.01434	1.00657	0.880193	0.967035	0.075308
P66643	30S ribosomal protein S9 OS=Salmonella typhimurium (strain LT2 / SGSC1412 / ATCC 700720) GN=rpsI PE=1 SV=2	0.901639	0.947954	1.05024	0.966611	0.0760378
P0AA13	50S ribosomal protein L13 OS=Salmonella typhimurium (strain LT2 / SGSC1412 / ATCC 700720) GN=rplM PE=3 SV=1	1	0.974229	0.924638	0.966289	0.0383035
P66038	6,7-dimethyl-8-ribityllumazine synthase OS=Salmonella typhimurium (strain LT2 / SGSC1412 / ATCC 700720) GN=ribH PE=1 SV=1	0.938525	1.06013	0.896618	0.965091	0.0849322
P0A8B8	Nucleoid-associated protein YbaB OS=Salmonella typhimurium (strain LT2 / SGSC1412 / ATCC 700720) GN=ybaB PE=3 SV=1	0.938525	0.881253	1.0744	0.964725	0.0992012
P65933	Uridylate kinase OS=Salmonella typhimurium (strain LT2 / SGSC1412 / ATCC 700720) GN=pyrH PE=1 SV=1	0.951844	0.95907	0.980676	0.963864	0.0150018
P0A263	Outer membrane protein C OS=Salmonella typhimurium (strain LT2 / SGSC1412 / ATCC 700720) GN=ompC PE=3 SV=1	1.17828	0.728651	0.981643	0.962857	0.225402
Q8ZKQ0	3-hydroxy-5-phosphonooxypentane-2,4-dione thiolase OS=Salmonella typhimurium (strain LT2 / SGSC1412 / ATCC 700720) GN=lsrF PE=2 SV=1	1.20184	0.867105	0.818357	0.962435	0.208762
Q8ZPM0	Putative oxidoreductase OS=Salmonella typhimurium (strain LT2 / SGSC1412 / ATCC 700720) GN=ydgJ PE=4 SV=2	1.04406	1.12986	0.711111	0.961677	0.221197
P0A1T2	Uncharacterized protein YceD OS=Salmonella typhimurium (strain LT2 / SGSC1412 / ATCC 700720) GN=yceD PE=4 SV=1	1.21824	1.08338	0.582609	0.961407	0.334908
Q8ZQR3	Pectinesterase OS=Salmonella typhimurium (strain LT2 / SGSC1412 / ATCC 700720) GN=ybhC PE=4 SV=1	0.992828	1.00253	0.882126	0.95916	0.0668898
Q8ZLT3	Polyribonucleotide nucleotidyltransferase OS=Salmonella typhimurium (strain LT2 / SGSC1412 / ATCC 700720) GN=pnp PE=1 SV=1	0.9375	0.896412	1.04251	0.958808	0.0753446
P0A2C3	Ribonuclease PH OS=Salmonella typhimurium (strain LT2 / SGSC1412 / ATCC 700720) GN=rph PE=3 SV=1	1.04816	0.798383	1.02319	0.956576	0.137566
Q8XFG8	Peptidyl-prolyl cis-trans isomerase OS=Salmonella typhimurium (strain LT2 / SGSC1412 / ATCC 700720) GN=ppiB PE=3 SV=1	1.03176	0.961091	0.872464	0.955106	0.0798178
P63923	Phosphopentomutase OS=Salmonella typhimurium (strain LT2 / SGSC1412 / ATCC 700720) GN=deoB PE=3 SV=1	1.01434	0.9429	0.90628	0.954508	0.0549592
P25077	Malate dehydrogenase OS=Salmonella typhimurium (strain LT2 / SGSC1412 / ATCC 700720) GN=mdh PE=3 SV=2	0.928279	1.06013	0.872464	0.953625	0.096367
Q8ZP02	Mannose-specific enzyme IID OS=Salmonella typhimurium (strain LT2 / SGSC1412 / ATCC 700720) GN=manZ PE=4 SV=1	1.03279	0.902476	0.924638	0.9533	0.0697236
Q9F173	DNA polymerase I OS=Salmonella typhimurium (strain LT2 / SGSC1412 / ATCC 700720) GN=polA PE=3 SV=2	1.00205	0.997473	0.857005	0.952176	0.0824522
Q7CQ41	Acetyl-coenzyme A carboxylase carboxyl transferase subunit beta OS=Salmonella typhimurium (strain LT2 / SGSC1412 / ATCC 700720) GN=accD PE=3 SV=1	0.92418	0.999495	0.930435	0.95137	0.0417944
P65215	2-dehydro-3-deoxyphosphooctonate aldolase OS=Salmonella typhimurium (strain LT2 / SGSC1412 / ATCC 700720) GN=kdsA PE=3 SV=1	0.934426	1.03082	0.886957	0.950735	0.0733071
Q8ZQZ6	Leucine--tRNA ligase OS=Salmonella typhimurium (strain LT2 / SGSC1412 / ATCC 700720) GN=leuS PE=3 SV=1	0.860656	0.971198	1.01836	0.95007	0.0809459
Q05590	Probable cobalt-factor III C(17)-methyltransferase OS=Salmonella typhimurium (strain LT2 / SGSC1412 / ATCC 700720) GN=cbiH PE=1 SV=1	1.0123	1.0662	0.770048	0.949513	0.15774
Q7CQN4	Major outer membrane lipoprotein 1 OS=Salmonella typhimurium (strain LT2 / SGSC1412 / ATCC 700720) GN=lpp1 PE=3 SV=1	1.15266	0.910561	0.781643	0.948289	0.188366
Q8ZP68	Periplasmic murein tripeptide transport protein OS=Salmonella typhimurium (strain LT2 / SGSC1412 / ATCC 700720) GN=mppA PE=4 SV=1	0.949795	0.884285	1.0087	0.947592	0.0622346
Q7CPZ4	Protein GrpE OS=Salmonella typhimurium (strain LT2 / SGSC1412 / ATCC 700720) GN=grpE PE=3 SV=1	1.01844	0.830723	0.990338	0.946501	0.101247
Q8ZP07	L-serine deaminase I/L-threonine deaminase I OS=Salmonella typhimurium (strain LT2 / SGSC1412 / ATCC 700720) GN=sdaA PE=4 SV=1	0.951844	1.20465	0.678261	0.944918	0.263262
Q8ZQX5	Glutamine--tRNA ligase OS=Salmonella typhimurium (strain LT2 / SGSC1412 / ATCC 700720) GN=glnS PE=3 SV=3	0.936475	0.979282	0.917874	0.944544	0.0314891
P67286	UPF0145 protein YbjQ OS=Salmonella typhimurium (strain LT2 / SGSC1412 / ATCC 700720) GN=ybjQ PE=3 SV=1	0.953893	1.10763	0.770048	0.943857	0.169015
P0A2C7	Spermidine/putrescine-binding periplasmic protein OS=Salmonella typhimurium (strain LT2 / SGSC1412 / ATCC 700720) GN=potD PE=3 SV=1	0.648566	0.895402	1.28502	0.942997	0.320888
P0A2F4	Superoxide dismutase [Fe] OS=Salmonella typhimurium (strain LT2 / SGSC1412 / ATCC 700720) GN=sodB PE=3 SV=2	1.03893	0.97524	0.814493	0.942889	0.115665
Q7CPJ6	Putative ATPase involved in cell division OS=Salmonella typhimurium (strain LT2 / SGSC1412 / ATCC 700720) GN=ftsE PE=4 SV=1	1.26332	0.758969	0.803865	0.942051	0.279131
Q7CPK4	Gluconate kinase 2 in GNT I system OS=Salmonella typhimurium (strain LT2 / SGSC1412 / ATCC 700720) GN=gntK PE=4 SV=1	1.56352	0.846892	0.413527	0.941315	0.580784
Q8ZK11	Putative ATPase involved in DNA repair OS=Salmonella typhimurium (strain LT2 / SGSC1412 / ATCC 700720) GN=STM4496 PE=4 SV=1	0.778689	0.906518	1.13816	0.941124	0.182219
P0A7S6	30S ribosomal protein S12 OS=Salmonella typhimurium (strain LT2 / SGSC1412 / ATCC 700720) GN=rpsL PE=3 SV=2	1.1998	0.817585	0.803865	0.940415	0.224735
Q8ZNW4	2-keto-3-deoxygluconate 6-phosphate aldolase OS=Salmonella typhimurium (strain LT2 / SGSC1412 / ATCC 700720) GN=eda PE=4 SV=1	0.844262	1.01769	0.955556	0.939168	0.0878654
Q8ZNX1	Similar Cu resistance protein CopC OS=Salmonella typhimurium (strain LT2 / SGSC1412 / ATCC 700720) GN=yobA PE=4 SV=1	0.956967	0.999495	0.858937	0.938466	0.072082
P40813	Type I restriction enzyme StySJI M protein OS=Salmonella typhimurium (strain LT2 / SGSC1412 / ATCC 700720) GN=hsdM PE=3 SV=1	0.797131	1.07327	0.944928	0.938443	0.138183
Q7CPM1	AcetylCoA carboxylase, BCCP subunit OS=Salmonella typhimurium (strain LT2 / SGSC1412 / ATCC 700720) GN=accB PE=4 SV=1	0.855533	1.0571	0.900483	0.937705	0.105813
Q8ZPC3	Putative methyltransferase OS=Salmonella typhimurium (strain LT2 / SGSC1412 / ATCC 700720) GN=tehB PE=1 SV=1	1.73156	0.600303	0.480193	0.937351	0.69042
Q8ZP65	Probable thiol peroxidase OS=Salmonella typhimurium (strain LT2 / SGSC1412 / ATCC 700720) GN=tpx PE=3 SV=1	0.966189	1.00859	0.835749	0.936843	0.0900801
P0AA28	Thioredoxin-1 OS=Salmonella typhimurium (strain LT2 / SGSC1412 / ATCC 700720) GN=trxA PE=3 SV=2	0.755123	0.89338	1.15942	0.935975	0.205487
Q8ZPZ3	Putative MutT-like protein OS=Salmonella typhimurium (strain LT2 / SGSC1412 / ATCC 700720) GN=ymfB PE=3 SV=1	1.11578	1.10056	0.588406	0.934913	0.300181
P16657	Enoyl-[acyl-carrier-protein] reductase [NADH] FabI OS=Salmonella typhimurium (strain LT2 / SGSC1412 / ATCC 700720) GN=fabI PE=1 SV=3	0.925205	0.844871	1.03285	0.934309	0.0943196
Q7CPN8	Sugar specific PTS family enzyme IIA OS=Salmonella typhimurium (strain LT2 / SGSC1412 / ATCC 700720) GN=ptsN PE=4 SV=1	1.93238	0.0101061	0.857971	0.933485	0.963358
Q7CQ43	Phosphoesterase OS=Salmonella typhimurium (strain LT2 / SGSC1412 / ATCC 700720) GN=yfcE PE=3 SV=1	1.03893	1.00152	0.758454	0.932968	0.152287
Q8ZLH4	Glycerol-3-phosphate dehydrogenase OS=Salmonella typhimurium (strain LT2 / SGSC1412 / ATCC 700720) GN=glpD PE=3 SV=1	0.8125	0.99242	0.992271	0.932397	0.103834
Q8ZML1	Glycine/betaine/proline transport protein OS=Salmonella typhimurium (strain LT2 / SGSC1412 / ATCC 700720) GN=proX PE=4 SV=1	0.678279	1.12178	0.994203	0.93142	0.228318
Q8ZK67	Fructose-1,6-bisphosphatase class 1 OS=Salmonella typhimurium (strain LT2 / SGSC1412 / ATCC 700720) GN=fbp PE=3 SV=1	0.953893	0.906518	0.931401	0.930604	0.0236975
Q8ZKX1	Glutamine--fructose-6-phosphate aminotransferase [isomerizing] OS=Salmonella typhimurium (strain LT2 / SGSC1412 / ATCC 700720) GN=glmS PE=3 SV=3	0.852459	0.987367	0.950725	0.930184	0.0697604
Q8ZR01	Rare lipoprotein A OS=Salmonella typhimurium (strain LT2 / SGSC1412 / ATCC 700720) GN=rlpA PE=3 SV=1	0.992828	0.832744	0.964251	0.929941	0.0853793
P0A2P0	ATP-dependent RNA helicase RhlB OS=Salmonella typhimurium (strain LT2 / SGSC1412 / ATCC 700720) GN=rhlB PE=3 SV=2	1.11988	0.841839	0.828019	0.929912	0.16466
P0A2T8	Fumarate and nitrate reduction regulatory protein OS=Salmonella typhimurium (strain LT2 / SGSC1412 / ATCC 700720) GN=fnr PE=3 SV=1	0.798156	0.985346	1.0058	0.929766	0.114436
P0A1V6	Ribose-phosphate pyrophosphokinase OS=Salmonella typhimurium (strain LT2 / SGSC1412 / ATCC 700720) GN=prs PE=3 SV=2	1.0041	0.866094	0.918841	0.929678	0.0696375
P0A7K0	50S ribosomal protein L11 OS=Salmonella typhimurium (strain LT2 / SGSC1412 / ATCC 700720) GN=rplK PE=3 SV=2	0.923156	0.905508	0.957488	0.928717	0.0264325
Q8ZR92	Putative thioredoxin protein OS=Salmonella typhimurium (strain LT2 / SGSC1412 / ATCC 700720) GN=ybbN PE=1 SV=1	0.96209	0.95907	0.864734	0.928632	0.0553573
P0A1V4	Adenylate kinase OS=Salmonella typhimurium (strain LT2 / SGSC1412 / ATCC 700720) GN=adk PE=3 SV=1	1.08811	0.875189	0.818357	0.927221	0.142206
Q7CQG8	Phage shock protein OS=Salmonella typhimurium (strain LT2 / SGSC1412 / ATCC 700720) GN=pspB PE=4 SV=1	0.688525	1.03386	1.05894	0.927106	0.206998
P29847	Serine acetyltransferase OS=Salmonella typhimurium (strain LT2 / SGSC1412 / ATCC 700720) GN=cysE PE=1 SV=1	0.935451	0.997473	0.847343	0.926756	0.075442
Q8ZLS0	3-deoxy-D-manno-octulosonate 8-phosphate phosphatase KdsC OS=Salmonella typhimurium (strain LT2 / SGSC1412 / ATCC 700720) GN=kdsC PE=3 SV=1	0.876025	0.885296	1.01546	0.925593	0.0779641
Q9L9I4	Uroporphyrinogen decarboxylase OS=Salmonella typhimurium (strain LT2 / SGSC1412 / ATCC 700720) GN=hemE PE=3 SV=1	0.85041	1.09449	0.824155	0.923019	0.149079
P0A2B1	30S ribosomal protein S20 OS=Salmonella typhimurium (strain LT2 / SGSC1412 / ATCC 700720) GN=rpsT PE=3 SV=2	1.01639	0.669025	1.08019	0.92187	0.221282
Q7CPS1	UPF0441 protein YgiB OS=Salmonella typhimurium (strain LT2 / SGSC1412 / ATCC 700720) GN=ygiB PE=3 SV=1	0.98873	0.922688	0.849275	0.920231	0.0697595
Q8ZS18	Threonine synthase OS=Salmonella typhimurium (strain LT2 / SGSC1412 / ATCC 700720) GN=thrC PE=4 SV=1	1.05635	0.831733	0.872464	0.920183	0.119672
Q7CPE4	ATP synthase subunit b OS=Salmonella typhimurium (strain LT2 / SGSC1412 / ATCC 700720) GN=atpF PE=3 SV=1	1.48463	0.559879	0.715942	0.920151	0.495043
Q8ZQY0	Asparagine synthetase B OS=Salmonella typhimurium (strain LT2 / SGSC1412 / ATCC 700720) GN=asnB PE=4 SV=1	0.978484	0.896412	0.884058	0.919651	0.0513234
Q8ZRU8	Ribosomal RNA small subunit methyltransferase H OS=Salmonella typhimurium (strain LT2 / SGSC1412 / ATCC 700720) GN=rsmH PE=3 SV=1	0.828893	0.89237	1.03478	0.918682	0.105436
P0A2B5	Ribosome maturation factor RimM OS=Salmonella typhimurium (strain LT2 / SGSC1412 / ATCC 700720) GN=rimM PE=3 SV=1	0.557377	1.16119	1.03671	0.918428	0.318814
Q8ZPC4	Putative outer membrane lipoprotein OS=Salmonella typhimurium (strain LT2 / SGSC1412 / ATCC 700720) GN=STM1607 PE=4 SV=1	1.08709	0.95907	0.707246	0.917802	0.193255
P50335	Protein YhjJ OS=Salmonella typhimurium (strain LT2 / SGSC1412 / ATCC 700720) GN=yhjJ PE=3 SV=2	0.865779	1.06215	0.825121	0.917684	0.126754
Q7CQK9	Glutaredoxin OS=Salmonella typhimurium (strain LT2 / SGSC1412 / ATCC 700720) GN=ydhD PE=3 SV=1	0.835041	1.02274	0.891787	0.916522	0.0962625
P66409	30S ribosomal protein S14 OS=Salmonella typhimurium (strain LT2 / SGSC1412 / ATCC 700720) GN=rpsN PE=3 SV=2	0.910861	0.701364	1.1372	0.916474	0.217971
P67038	Phenylalanine--tRNA ligase alpha subunit OS=Salmonella typhimurium (strain LT2 / SGSC1412 / ATCC 700720) GN=pheS PE=3 SV=1	0.867828	0.912582	0.961353	0.913921	0.0467768
P0A2E3	RNA polymerase sigma factor RpoD OS=Salmonella typhimurium (strain LT2 / SGSC1412 / ATCC 700720) GN=rpoD PE=3 SV=1	0.98668	0.911572	0.84058	0.912944	0.07306
Q7CPL0	Putative cytoplasmic protein OS=Salmonella typhimurium (strain LT2 / SGSC1412 / ATCC 700720) GN=STM3461 PE=4 SV=1	1.14037	0.890349	0.70628	0.912333	0.217878
Q7CPE2	ATP synthase subunit beta OS=Salmonella typhimurium (strain LT2 / SGSC1412 / ATCC 700720) GN=atpD PE=3 SV=1	0.980533	0.867105	0.883092	0.910243	0.0613953
Q7CP63	Response regulator (OmpR family) in two-component regulatory system with ArcB (Or CpxA) OS=Salmonella typhimurium (strain LT2 / SGSC1412 / ATCC 700720) GN=arcA PE=4 SV=1	0.973361	0.895402	0.858937	0.909233	0.0584522
Q8ZLI4	Alpha-1,4 glucan phosphorylase OS=Salmonella typhimurium (strain LT2 / SGSC1412 / ATCC 700720) GN=malP PE=3 SV=1	0.867828	0.84285	1.01546	0.908712	0.0932851
O85140	Malonyl CoA-acyl carrier protein transacylase OS=Salmonella typhimurium (strain LT2 / SGSC1412 / ATCC 700720) GN=fabD PE=1 SV=3	0.827869	1.05508	0.839614	0.90752	0.127924
P55900	Phosphoserine aminotransferase OS=Salmonella typhimurium (strain LT2 / SGSC1412 / ATCC 700720) GN=serC PE=1 SV=2	0.938525	0.915614	0.867633	0.907257	0.0361772
P67617	Probable Fe(2+)-trafficking protein OS=Salmonella typhimurium (strain LT2 / SGSC1412 / ATCC 700720) GN=yggX PE=1 SV=2	0.987705	0.744821	0.986473	0.906333	0.139875
P33321	Translation initiation factor IF-3 OS=Salmonella typhimurium (strain LT2 / SGSC1412 / ATCC 700720) GN=infC PE=3 SV=1	1.00205	0.900455	0.816425	0.90631	0.0929504
P65748	Inorganic pyrophosphatase OS=Salmonella typhimurium (strain LT2 / SGSC1412 / ATCC 700720) GN=ppa PE=3 SV=2	0.990779	0.768065	0.958454	0.905766	0.120343
Q8ZQD4	Outer-membrane lipoprotein carrier protein OS=Salmonella typhimurium (strain LT2 / SGSC1412 / ATCC 700720) GN=lolA PE=3 SV=2	1.00205	0.866094	0.838647	0.902264	0.0874998
Q8ZRD7	Protein translocase subunit SecD OS=Salmonella typhimurium (strain LT2 / SGSC1412 / ATCC 700720) GN=secD PE=3 SV=1	0.884221	0.944922	0.874396	0.90118	0.0381989
Q8ZQD0	Pyruvate formate-lyase-activating enzyme OS=Salmonella typhimurium (strain LT2 / SGSC1412 / ATCC 700720) GN=pflA PE=3 SV=1	0.810451	0.951996	0.941063	0.90117	0.0787549
Q8ZLR5	Sensory histidine kinase in two-component regulatory system with ArcA OS=Salmonella typhimurium (strain LT2 / SGSC1412 / ATCC 700720) GN=arcB PE=4 SV=1	0.896516	1.00354	0.801932	0.900662	0.100866
P0A7X0	30S ribosomal protein S8 OS=Salmonella typhimurium (strain LT2 / SGSC1412 / ATCC 700720) GN=rpsH PE=3 SV=2	0.822746	0.875189	1.00097	0.899634	0.0915902
Q8ZQ17	Ribonuclease E OS=Salmonella typhimurium (strain LT2 / SGSC1412 / ATCC 700720) GN=rne PE=3 SV=1	0.840164	0.9429	0.912077	0.898381	0.05272
Q935S7	Chromosome partition protein MukB OS=Salmonella typhimurium (strain LT2 / SGSC1412 / ATCC 700720) GN=mukB PE=3 SV=1	0.900615	1.07024	0.723671	0.898175	0.173296
P58718	4-hydroxythreonine-4-phosphate dehydrogenase 2 OS=Salmonella typhimurium (strain LT2 / SGSC1412 / ATCC 700720) GN=pdxA2 PE=1 SV=1	1.00615	0.90955	0.772947	0.896215	0.117171
Q7CPL6	50S ribosomal protein L18 OS=Salmonella typhimurium (strain LT2 / SGSC1412 / ATCC 700720) GN=rplR PE=3 SV=1	0.973361	0.755937	0.958454	0.895917	0.121455
P67912	ADP-L-glycero-D-manno-heptose-6-epimerase OS=Salmonella typhimurium (strain LT2 / SGSC1412 / ATCC 700720) GN=hldD PE=3 SV=1	0.929303	0.919656	0.833816	0.894259	0.0525663
Q8ZKL9	Acetylornithine deacetylase OS=Salmonella typhimurium (strain LT2 / SGSC1412 / ATCC 700720) GN=argE PE=3 SV=1	0.896516	0.799394	0.985507	0.893806	0.0930864
P40723	Glutamate racemase OS=Salmonella typhimurium (strain LT2 / SGSC1412 / ATCC 700720) GN=murI PE=3 SV=2	0.603484	0.999495	1.07536	0.89278	0.253394
Q8ZLM1	30S ribosomal protein S13 OS=Salmonella typhimurium (strain LT2 / SGSC1412 / ATCC 700720) GN=rpsM PE=3 SV=3	0.942623	0.873168	0.858937	0.891576	0.0447768
Q7CPE5	ATP synthase subunit delta OS=Salmonella typhimurium (strain LT2 / SGSC1412 / ATCC 700720) GN=atpH PE=3 SV=1	0.776639	1.0662	0.831884	0.891573	0.153729
P65882	Adenylosuccinate synthetase OS=Salmonella typhimurium (strain LT2 / SGSC1412 / ATCC 700720) GN=purA PE=3 SV=2	0.918033	0.911572	0.837681	0.889095	0.0446429
P0A1A5	Branched-chain-amino-acid aminotransferase OS=Salmonella typhimurium (strain LT2 / SGSC1412 / ATCC 700720) GN=ilvE PE=1 SV=2	1.02357	0.919656	0.722705	0.888642	0.152809
P64105	3-hydroxydecanoyl-[acyl-carrier-protein] dehydratase OS=Salmonella typhimurium (strain LT2 / SGSC1412 / ATCC 700720) GN=fabA PE=3 SV=2	0.848361	0.963113	0.851208	0.88756	0.0654457
Q7CQ49	NADH-quinone oxidoreductase subunit A OS=Salmonella typhimurium (strain LT2 / SGSC1412 / ATCC 700720) GN=nuoA PE=3 SV=1	0.953893	0.896412	0.811594	0.8873	0.0715859
P0A1B7	ATP synthase epsilon chain OS=Salmonella typhimurium (strain LT2 / SGSC1412 / ATCC 700720) GN=atpC PE=2 SV=2	1.00717	0.824659	0.823188	0.885006	0.105801
P0A2K3	Glutamate--tRNA ligase OS=Salmonella typhimurium (strain LT2 / SGSC1412 / ATCC 700720) GN=gltX PE=3 SV=1	0.92418	0.82567	0.904348	0.884733	0.0521024
Q8ZND4	Putative transketolase OS=Salmonella typhimurium (strain LT2 / SGSC1412 / ATCC 700720) GN=STM2341 PE=4 SV=1	0.817623	0.851945	0.984541	0.884703	0.0881488
Q8ZRA6	Acridine efflux pump OS=Salmonella typhimurium (strain LT2 / SGSC1412 / ATCC 700720) GN=acrA PE=4 SV=1	1.00307	0.790298	0.859903	0.884425	0.108487
P40722	Secreted effector protein SopD OS=Salmonella typhimurium (strain LT2 / SGSC1412 / ATCC 700720) GN=sopD PE=1 SV=2	1.20082	0.890349	0.558454	0.883207	0.321242
P0A273	LexA repressor OS=Salmonella typhimurium (strain LT2 / SGSC1412 / ATCC 700720) GN=lexA PE=3 SV=1	0.753074	0.817585	1.07826	0.882973	0.172173
Q8ZNK2	Lipid A 1-diphosphate synthase OS=Salmonella typhimurium (strain LT2 / SGSC1412 / ATCC 700720) GN=yeiU PE=3 SV=1	0.818648	0.971198	0.857005	0.882283	0.0793545
P25081	Mannose-6-phosphate isomerase OS=Salmonella typhimurium (strain LT2 / SGSC1412 / ATCC 700720) GN=manA PE=1 SV=2	0.819672	0.906518	0.918841	0.881677	0.0540501
Q8ZKY8	Putative hydrolase of the HAD superfamily OS=Salmonella typhimurium (strain LT2 / SGSC1412 / ATCC 700720) GN=yidA PE=4 SV=1	0.769467	0.871147	1.0029	0.881171	0.117038
Q7CQ71	50S ribosomal protein L25 OS=Salmonella typhimurium (strain LT2 / SGSC1412 / ATCC 700720) GN=rplY PE=3 SV=1	0.866803	0.610409	1.16522	0.88081	0.277669
Q8ZNW3	6-phosphogluconate dehydratase OS=Salmonella typhimurium (strain LT2 / SGSC1412 / ATCC 700720) GN=edd PE=4 SV=1	0.733607	0.733704	1.17101	0.879442	0.252509
Q7CPJ3	Putative inner membrane lipoprotein OS=Salmonella typhimurium (strain LT2 / SGSC1412 / ATCC 700720) GN=STM3580 PE=4 SV=1	1.0502	0.767054	0.82029	0.879183	0.150482
Q7CQ13	[2FE-2S] ferredoxin OS=Salmonella typhimurium (strain LT2 / SGSC1412 / ATCC 700720) GN=fdx PE=4 SV=1	0.784836	0.913593	0.936232	0.87822	0.0816614
Q7CR80	Cell division protein FtsA OS=Salmonella typhimurium (strain LT2 / SGSC1412 / ATCC 700720) GN=ftsA PE=3 SV=1	0.596311	0.828701	1.2058	0.876937	0.307593
Q7CR48	Delta-aminolevulinic acid dehydratase OS=Salmonella typhimurium (strain LT2 / SGSC1412 / ATCC 700720) GN=hemB PE=3 SV=1	0.707992	0.818595	1.10242	0.876334	0.203452
Q8ZQE3	ATP-binding subunit of serine protease OS=Salmonella typhimurium (strain LT2 / SGSC1412 / ATCC 700720) GN=clpA PE=3 SV=1	0.913934	0.864073	0.849275	0.875761	0.0338771
P60428	50S ribosomal protein L2 OS=Salmonella typhimurium (strain LT2 / SGSC1412 / ATCC 700720) GN=rplB PE=3 SV=1	0.771516	0.861041	0.989372	0.873976	0.109502
Q7CQE8	Ribosome-binding ATPase YchF OS=Salmonella typhimurium (strain LT2 / SGSC1412 / ATCC 700720) GN=ychF PE=3 SV=1	0.887295	0.888327	0.841546	0.872389	0.0267163
P67563	Serine--tRNA ligase OS=Salmonella typhimurium (strain LT2 / SGSC1412 / ATCC 700720) GN=serS PE=3 SV=1	0.92418	0.835776	0.857005	0.87232	0.0461494
P65889	Phosphoribosylaminoimidazole-succinocarboxamide synthase OS=Salmonella typhimurium (strain LT2 / SGSC1412 / ATCC 700720) GN=purC PE=3 SV=1	1.04713	0.912582	0.650242	0.869985	0.201845
Q7CPE1	ATP synthase subunit alpha OS=Salmonella typhimurium (strain LT2 / SGSC1412 / ATCC 700720) GN=atpA PE=3 SV=1	0.86168	0.886306	0.856039	0.868008	0.0160955
Q7CPD4	Xaa-Pro dipeptidase OS=Salmonella typhimurium (strain LT2 / SGSC1412 / ATCC 700720) GN=pepQ PE=3 SV=1	0.82377	0.854977	0.924638	0.867795	0.0516408
Q8ZN59	Inosine-5'-monophosphate dehydrogenase OS=Salmonella typhimurium (strain LT2 / SGSC1412 / ATCC 700720) GN=guaB PE=3 SV=1	0.923156	0.8762	0.803865	0.86774	0.0600938
Q8ZLD4	Glutathione oxidoreductase OS=Salmonella typhimurium (strain LT2 / SGSC1412 / ATCC 700720) GN=gor PE=3 SV=1	0.932377	0.868115	0.8	0.866831	0.0661979
Q8ZLS8	Dihydropteroate synthase OS=Salmonella typhimurium (strain LT2 / SGSC1412 / ATCC 700720) GN=folP PE=3 SV=1	1.10041	0.863062	0.636715	0.866729	0.231869
P32200	Acyl-[acyl-carrier-protein]--UDP-N-acetylglucosamine O-acyltransferase OS=Salmonella typhimurium (strain LT2 / SGSC1412 / ATCC 700720) GN=lpxA PE=3 SV=1	0.76127	0.900455	0.936232	0.865986	0.0924335
Q8ZRD9	S-adenosylmethionine:tRNA ribosyltransferase-isomerase OS=Salmonella typhimurium (strain LT2 / SGSC1412 / ATCC 700720) GN=queA PE=3 SV=1	0.668033	0.877211	1.05217	0.865806	0.192324
Q8ZLM0	Protein translocase subunit SecY OS=Salmonella typhimurium (strain LT2 / SGSC1412 / ATCC 700720) GN=secY PE=3 SV=1	0.756148	0.994442	0.845411	0.865333	0.12039
P0A2S0	Leucine-responsive regulatory protein OS=Salmonella typhimurium (strain LT2 / SGSC1412 / ATCC 700720) GN=lrp PE=3 SV=2	0.760246	0.979282	0.850242	0.863257	0.110097
P0A9Z4	Nitrogen regulatory protein P-II 1 OS=Salmonella typhimurium (strain LT2 / SGSC1412 / ATCC 700720) GN=glnB PE=3 SV=1	0.906762	0.880243	0.8	0.862335	0.0555883
P17750	Catalase-peroxidase OS=Salmonella typhimurium (strain LT2 / SGSC1412 / ATCC 700720) GN=katG PE=3 SV=3	0.82377	0.89338	0.868599	0.861917	0.0352828
Q05593	Cobalt-precorrin-2 C(20)-methyltransferase OS=Salmonella typhimurium (strain LT2 / SGSC1412 / ATCC 700720) GN=cbiL PE=1 SV=2	0.652664	0.898434	1.03092	0.860672	0.191934
Q8ZM47	Putative enzyme with a TIM-barrel fold OS=Salmonella typhimurium (strain LT2 / SGSC1412 / ATCC 700720) GN=yggS PE=3 SV=1	0.655738	0.996463	0.922705	0.858302	0.17926
Q8ZRU4	UDP-N-acetylmuramoylalanine--D-glutamate ligase OS=Salmonella typhimurium (strain LT2 / SGSC1412 / ATCC 700720) GN=murD PE=3 SV=3	0.767418	1.06215	0.742995	0.857522	0.177636
Q7CPL4	50S ribosomal protein L16 OS=Salmonella typhimurium (strain LT2 / SGSC1412 / ATCC 700720) GN=rplP PE=3 SV=1	0.5625	0.681152	1.32464	0.856097	0.410082
Q8ZLK4	Ribulose-phosphate 3-epimerase OS=Salmonella typhimurium (strain LT2 / SGSC1412 / ATCC 700720) GN=rpe PE=3 SV=1	0.808402	0.801415	0.958454	0.85609	0.0887185
P0A277	Xanthine phosphoribosyltransferase OS=Salmonella typhimurium (strain LT2 / SGSC1412 / ATCC 700720) GN=gpt PE=3 SV=1	0.843238	1.00657	0.717874	0.855894	0.144763
Q7CQ23	Thioredoxin dependent thiol peroxidase OS=Salmonella typhimurium (strain LT2 / SGSC1412 / ATCC 700720) GN=bcp PE=4 SV=1	0.860656	0.890349	0.814493	0.855166	0.0382248
Q8ZLW3	L-serine deaminase OS=Salmonella typhimurium (strain LT2 / SGSC1412 / ATCC 700720) GN=tdcG PE=4 SV=1	0.933402	0.741789	0.88599	0.853727	0.0997976
P65534	Nucleoside diphosphate kinase OS=Salmonella typhimurium (strain LT2 / SGSC1412 / ATCC 700720) GN=ndk PE=3 SV=2	0.930328	0.812532	0.81256	0.851807	0.0680014
Q8ZN77	RND family aminoglycoside/multidrug efflux pump OS=Salmonella typhimurium (strain LT2 / SGSC1412 / ATCC 700720) GN=acrD PE=1 SV=1	0.667008	0.864073	1.02319	0.851423	0.178427
Q7CQ15	Putative inner membrane protein OS=Salmonella typhimurium (strain LT2 / SGSC1412 / ATCC 700720) GN=yfgM PE=4 SV=1	1.01742	0.758969	0.770048	0.848812	0.146122
Q8ZN19	Pyridoxine 5'-phosphate synthase OS=Salmonella typhimurium (strain LT2 / SGSC1412 / ATCC 700720) GN=pdxJ PE=3 SV=2	0.929303	0.836786	0.777778	0.847956	0.0763778
Q7CPQ3	Putative ABC superfamily transport protein OS=Salmonella typhimurium (strain LT2 / SGSC1412 / ATCC 700720) GN=yhbS PE=4 SV=1	0.831967	0.883274	0.828019	0.847754	0.0308251
Q7CP64	Protein CreA OS=Salmonella typhimurium (strain LT2 / SGSC1412 / ATCC 700720) GN=creA PE=4 SV=1	0.765369	0.807479	0.968116	0.846988	0.106992
Q8ZLI7	Fe/S biogenesis protein NfuA OS=Salmonella typhimurium (strain LT2 / SGSC1412 / ATCC 700720) GN=nfuA PE=3 SV=1	1.06455	0.816574	0.658937	0.846687	0.204476
Q8ZRA7	RND family, acridine efflux pump OS=Salmonella typhimurium (strain LT2 / SGSC1412 / ATCC 700720) GN=acrB PE=4 SV=1	0.814549	0.839818	0.883092	0.84582	0.0346632
Q8ZNH4	Ecotin OS=Salmonella typhimurium (strain LT2 / SGSC1412 / ATCC 700720) GN=eco PE=3 SV=1	0.80123	0.870136	0.864734	0.845367	0.0383193
Q8ZL61	L-lactate dehydrogenase OS=Salmonella typhimurium (strain LT2 / SGSC1412 / ATCC 700720) GN=lldD PE=3 SV=1	0.942623	0.897423	0.688889	0.842978	0.135346
Q7CPS3	Putative cytoplasmic protein OS=Salmonella typhimurium (strain LT2 / SGSC1412 / ATCC 700720) GN=ygiN PE=4 SV=1	0.754098	0.816574	0.957488	0.84272	0.104185
Q8ZJV7	Purine nucleoside phosphorylase DeoD-type OS=Salmonella typhimurium (strain LT2 / SGSC1412 / ATCC 700720) GN=deoD PE=3 SV=1	0.69877	0.899444	0.927536	0.841917	0.124762
P0A2T6	cAMP-activated global transcriptional regulator CRP OS=Salmonella typhimurium (strain LT2 / SGSC1412 / ATCC 700720) GN=crp PE=1 SV=1	0.623975	0.92572	0.975845	0.841847	0.19034
Q7CR66	Iron-sulfur cluster insertion protein ErpA OS=Salmonella typhimurium (strain LT2 / SGSC1412 / ATCC 700720) GN=erpA PE=3 SV=2	0.869877	0.832744	0.822222	0.841614	0.0250352
Q8ZKA2	23S rRNA (guanosine-2'-O-)-methyltransferase RlmB OS=Salmonella typhimurium (strain LT2 / SGSC1412 / ATCC 700720) GN=rlmB PE=3 SV=1	0.827869	0.717534	0.972947	0.83945	0.1281
Q8ZNL5	Putative esterase OS=Salmonella typhimurium (strain LT2 / SGSC1412 / ATCC 700720) GN=yeiG PE=4 SV=2	0.821721	0.77716	0.916908	0.838597	0.071386
Q9L6R4	UDP-N-acetyl-D-mannosamine dehydrogenase OS=Salmonella typhimurium (strain LT2 / SGSC1412 / ATCC 700720) GN=wecC PE=3 SV=1	0.992828	0.570995	0.941063	0.834962	0.230062
Q8ZRQ3	Penicillin-binding protein 1B OS=Salmonella typhimurium (strain LT2 / SGSC1412 / ATCC 700720) GN=mrcB PE=3 SV=1	0.699795	0.92572	0.868599	0.831371	0.117473
Q8ZP08	Putative translation initiation inhibitor OS=Salmonella typhimurium (strain LT2 / SGSC1412 / ATCC 700720) GN=yoaB PE=1 SV=1	1.4334	0.44568	0.61256	0.830547	0.528713
Q8ZN72	Outer membrane protein assembly factor BamC OS=Salmonella typhimurium (strain LT2 / SGSC1412 / ATCC 700720) GN=nlpB PE=3 SV=1	0.879098	0.830723	0.778744	0.829522	0.050188
Q7CQ94	Putative periplasmic protein OS=Salmonella typhimurium (strain LT2 / SGSC1412 / ATCC 700720) GN=STM2148 PE=4 SV=1	0.848361	0.874179	0.763285	0.828608	0.0580257
Q8ZLS7	Ribosomal RNA large subunit methyltransferase E OS=Salmonella typhimurium (strain LT2 / SGSC1412 / ATCC 700720) GN=rlmE PE=3 SV=1	0.702869	0.797372	0.984541	0.828261	0.143354
Q7CPP9	Phosphoglucosamine mutase OS=Salmonella typhimurium (strain LT2 / SGSC1412 / ATCC 700720) GN=glmM PE=3 SV=1	0.69877	0.987367	0.797101	0.827746	0.146719
O68883	Citrate synthase OS=Salmonella typhimurium (strain LT2 / SGSC1412 / ATCC 700720) GN=gltA PE=3 SV=1	0.869877	0.808489	0.797101	0.825156	0.039146
Q8ZNE3	NADH dehydrogenase I chain M OS=Salmonella typhimurium (strain LT2 / SGSC1412 / ATCC 700720) GN=nuoM PE=4 SV=1	0.661885	0.961091	0.850242	0.824406	0.151267
Q8ZRP0	Outer membrane protein assembly factor BamA OS=Salmonella typhimurium (strain LT2 / SGSC1412 / ATCC 700720) GN=bamA PE=3 SV=1	0.968238	0.744821	0.75942	0.82416	0.124989
Q7CR40	Preprotein translocase IISP family, membrane subunit OS=Salmonella typhimurium (strain LT2 / SGSC1412 / ATCC 700720) GN=yajC PE=4 SV=1	0.539959	1.09146	0.84058	0.824	0.276124
P68684	30S ribosomal protein S21 OS=Salmonella typhimurium (strain LT2 / SGSC1412 / ATCC 700720) GN=rpsU PE=3 SV=2	0.755123	0.734715	0.980676	0.823505	0.136497
Q8ZLS1	Arabinose 5-phosphate isomerase KdsD OS=Salmonella typhimurium (strain LT2 / SGSC1412 / ATCC 700720) GN=kdsD PE=3 SV=1	0.715164	0.94189	0.806763	0.821272	0.114057
P0CL51	Arginine--tRNA ligase OS=Salmonella typhimurium (strain LT2 / SGSC1412 / ATCC 700720) GN=argS PE=3 SV=1	0.641393	0.870136	0.949758	0.820429	0.160079
Q8ZQX1	Flavodoxin-1 OS=Salmonella typhimurium (strain LT2 / SGSC1412 / ATCC 700720) GN=fldA PE=1 SV=3	0.790984	0.797372	0.863768	0.817375	0.0403047
Q7CR46	Anti-adapter protein IraP OS=Salmonella typhimurium (strain LT2 / SGSC1412 / ATCC 700720) GN=iraP PE=2 SV=2	0.832992	0.872158	0.742995	0.816048	0.0662273
Q7CPI4	Putative outer membrane lipoprotein OS=Salmonella typhimurium (strain LT2 / SGSC1412 / ATCC 700720) GN=yiaF PE=4 SV=1	0.776639	0.868115	0.802899	0.815884	0.0471002
Q8ZKX5	Phosphate-binding protein PstS OS=Salmonella typhimurium (strain LT2 / SGSC1412 / ATCC 700720) GN=pstS PE=3 SV=1	0.61168	0.951996	0.881159	0.814945	0.17956
Q7CQ39	Putative aspartate-semialdehyde dehydrogenase OS=Salmonella typhimurium (strain LT2 / SGSC1412 / ATCC 700720) GN=usg PE=3 SV=1	0.908811	0.738757	0.794203	0.813924	0.0867255
Q7CQF5	Putative cytoplasmic protein OS=Salmonella typhimurium (strain LT2 / SGSC1412 / ATCC 700720) GN=yciI PE=4 SV=1	0.536885	1.10864	0.795169	0.813565	0.286321
Q8ZKM9	Glycerol dehydrogenase, NAD OS=Salmonella typhimurium (strain LT2 / SGSC1412 / ATCC 700720) GN=gldA PE=4 SV=1	0.864754	0.766043	0.809662	0.813486	0.0494663
Q7CPK7	Putative NTP pyrophosphohydrolase OS=Salmonella typhimurium (strain LT2 / SGSC1412 / ATCC 700720) GN=yrfE PE=4 SV=1	1.27049	0.0101061	1.15845	0.813017	0.697594
Q7CR42	Putative thiol-alkyl hydroperoxide reductase OS=Salmonella typhimurium (strain LT2 / SGSC1412 / ATCC 700720) GN=STM0402 PE=4 SV=1	0.883197	0.851945	0.702415	0.812519	0.0966245
P37426	Ribonucleoside-diphosphate reductase 1 subunit alpha OS=Salmonella typhimurium (strain LT2 / SGSC1412 / ATCC 700720) GN=nrdA PE=3 SV=1	0.778689	0.850935	0.807729	0.812451	0.0363538
Q8ZKW8	ATP synthase gamma chain OS=Salmonella typhimurium (strain LT2 / SGSC1412 / ATCC 700720) GN=atpG PE=2 SV=1	0.827869	0.789288	0.818357	0.811838	0.0201
Q8ZLJ1	Putative RNase R OS=Salmonella typhimurium (strain LT2 / SGSC1412 / ATCC 700720) GN=yhgF PE=4 SV=1	0.715164	0.862052	0.857971	0.811729	0.0836525
Q8ZR68	Cysteine--tRNA ligase OS=Salmonella typhimurium (strain LT2 / SGSC1412 / ATCC 700720) GN=cysS PE=3 SV=1	0.783811	0.887317	0.763285	0.811471	0.0664813
O33789	ECA polysaccharide chain length modulation protein OS=Salmonella typhimurium (strain LT2 / SGSC1412 / ATCC 700720) GN=wzzE PE=3 SV=2	0.867828	0.806468	0.756522	0.810273	0.0557505
P0A7P2	50S ribosomal protein L33 OS=Salmonella typhimurium (strain LT2 / SGSC1412 / ATCC 700720) GN=rpmG PE=3 SV=2	0.826844	0.651844	0.951691	0.810126	0.150621
P0A2H9	Thiol:disulfide interchange protein DsbA OS=Salmonella typhimurium (strain LT2 / SGSC1412 / ATCC 700720) GN=dsbA PE=1 SV=1	0.822746	0.767054	0.836715	0.808838	0.0368541
P0A1A9	Exodeoxyribonuclease III OS=Salmonella typhimurium (strain LT2 / SGSC1412 / ATCC 700720) GN=xthA PE=3 SV=1	0.692623	0.934816	0.798068	0.808502	0.121433
Q8ZNW0	Pyruvate kinase II OS=Salmonella typhimurium (strain LT2 / SGSC1412 / ATCC 700720) GN=pykA PE=3 SV=3	0.78791	0.838807	0.794203	0.806973	0.0277481
P0A1B3	Arginine repressor OS=Salmonella typhimurium (strain LT2 / SGSC1412 / ATCC 700720) GN=argR PE=1 SV=1	0.63832	0.732693	1.04734	0.806119	0.214169
Q8ZQB3	Putative metallo-beta-lactamase OS=Salmonella typhimurium (strain LT2 / SGSC1412 / ATCC 700720) GN=ycbL PE=4 SV=1	0.719262	1.12885	0.55942	0.802512	0.293703
Q7CQW6	Molybdenum cofactor biosynthesis protein B OS=Salmonella typhimurium (strain LT2 / SGSC1412 / ATCC 700720) GN=moaB PE=3 SV=1	0.860656	0.683173	0.861836	0.801888	0.102812
P65921	CTP synthase OS=Salmonella typhimurium (strain LT2 / SGSC1412 / ATCC 700720) GN=pyrG PE=3 SV=2	0.735656	0.819606	0.849275	0.801512	0.0589312
Q8ZRU1	D-alanine--D-alanine ligase B OS=Salmonella typhimurium (strain LT2 / SGSC1412 / ATCC 700720) GN=ddlB PE=3 SV=3	0.917008	0.769075	0.709179	0.798421	0.106977
P0A287	Peptide chain release factor 1 OS=Salmonella typhimurium (strain LT2 / SGSC1412 / ATCC 700720) GN=prfA PE=3 SV=1	0.28791	1.15513	0.947826	0.796955	0.452867
P0A2E1	Serine hydroxymethyltransferase OS=Salmonella typhimurium (strain LT2 / SGSC1412 / ATCC 700720) GN=glyA PE=1 SV=1	0.862705	0.819606	0.704348	0.795553	0.0818728
Q7CPY9	Transcriptional repressor of emrAB operon OS=Salmonella typhimurium (strain LT2 / SGSC1412 / ATCC 700720) GN=emrR PE=4 SV=1	0.76332	0.868115	0.754589	0.795341	0.0631749
Q7CQU1	Pyruvate formate lyase I, induced anaerobically OS=Salmonella typhimurium (strain LT2 / SGSC1412 / ATCC 700720) GN=pflB PE=4 SV=1	0.769467	0.807479	0.807729	0.794892	0.0220186
Q7CR07	Putative glyoxylate utilization OS=Salmonella typhimurium (strain LT2 / SGSC1412 / ATCC 700720) GN=ylbA PE=4 SV=1	0.377049	1.09955	0.905314	0.793969	0.373896
Q8ZRJ5	Aminoacyl-histidine dipeptidase (Peptidase D) OS=Salmonella typhimurium (strain LT2 / SGSC1412 / ATCC 700720) GN=pepD PE=4 SV=1	0.770492	0.803436	0.807729	0.793886	0.0203732
P66869	Succinyl-CoA ligase [ADP-forming] subunit beta OS=Salmonella typhimurium (strain LT2 / SGSC1412 / ATCC 700720) GN=sucC PE=3 SV=1	0.830943	0.811521	0.73913	0.793865	0.0483857
Q8ZPL1	Putative periplasmic protein OS=Salmonella typhimurium (strain LT2 / SGSC1412 / ATCC 700720) GN=ydgH PE=1 SV=1	0.776639	0.808489	0.794203	0.79311	0.015953
Q9ZFV8	NADP-dependent malic enzyme OS=Salmonella typhimurium (strain LT2 / SGSC1412 / ATCC 700720) GN=maeB PE=3 SV=2	0.78791	0.778171	0.81256	0.79288	0.0177254
Q8ZMC4	L-fucose mutarotase OS=Salmonella typhimurium (strain LT2 / SGSC1412 / ATCC 700720) GN=fucU PE=3 SV=1	0.942623	0.580091	0.852174	0.791629	0.188697
P26403	O antigen biosynthesis rhamnosyltransferase RfbN OS=Salmonella typhimurium (strain LT2 / SGSC1412 / ATCC 700720) GN=rfbN PE=3 SV=1	0.936475	0.90955	0.524638	0.790221	0.230396
Q8ZM63	Transketolase OS=Salmonella typhimurium (strain LT2 / SGSC1412 / ATCC 700720) GN=tktA PE=3 SV=1	0.784836	0.789288	0.790338	0.788154	0.00292097
P66008	Soluble pyridine nucleotide transhydrogenase OS=Salmonella typhimurium (strain LT2 / SGSC1412 / ATCC 700720) GN=sthA PE=3 SV=2	0.900615	0.736736	0.722705	0.786685	0.0989149
Q8ZMK6	Alanine--tRNA ligase OS=Salmonella typhimurium (strain LT2 / SGSC1412 / ATCC 700720) GN=alaS PE=3 SV=1	0.776639	0.804447	0.778744	0.78661	0.0154828
Q8ZQP0	UPF0194 membrane protein YbhG OS=Salmonella typhimurium (strain LT2 / SGSC1412 / ATCC 700720) GN=ybhG PE=3 SV=1	1.03176	0.934816	0.392271	0.786283	0.34465
Q8ZRQ8	Poly(A) polymerase I OS=Salmonella typhimurium (strain LT2 / SGSC1412 / ATCC 700720) GN=pcnB PE=3 SV=2	0.645492	0.577059	1.1343	0.785617	0.3039
Q7CQW9	Tol protein required for outer membrane integrity OS=Salmonella typhimurium (strain LT2 / SGSC1412 / ATCC 700720) GN=pal PE=3 SV=1	0.853484	0.828701	0.668599	0.783595	0.100357
Q8ZQU1	2-oxoglutarate dehydrogenase decarboxylase component OS=Salmonella typhimurium (strain LT2 / SGSC1412 / ATCC 700720) GN=sucA PE=4 SV=1	0.776639	0.829712	0.732367	0.779573	0.0487387
Q7CQ78	Phosphofructokinase OS=Salmonella typhimurium (strain LT2 / SGSC1412 / ATCC 700720) GN=fruK PE=3 SV=1	0.67418	1.4472	0.205797	0.775724	0.626898
P26478	Maltose operon periplasmic protein OS=Salmonella typhimurium (strain LT2 / SGSC1412 / ATCC 700720) GN=malM PE=3 SV=2	0.797131	0.867105	0.662802	0.775679	0.103827
Q7CQX4	Dihydrolipoyllysine-residue succinyltransferase component of 2-oxoglutarate dehydrogenase complex OS=Salmonella typhimurium (strain LT2 / SGSC1412 / ATCC 700720) GN=sucB PE=3 SV=1	0.819672	0.786256	0.714976	0.773635	0.0534771
P06204	Dihydroorotase OS=Salmonella typhimurium (strain LT2 / SGSC1412 / ATCC 700720) GN=pyrC PE=1 SV=3	0.858607	0.82567	0.629952	0.771409	0.123608
P0A1P4	CDP-abequose synthase OS=Salmonella typhimurium (strain LT2 / SGSC1412 / ATCC 700720) GN=rfbJ PE=1 SV=1	0.695697	0.616473	1	0.770723	0.202472
Q8ZQT2	Phospho-2-dehydro-3-deoxyheptonate aldolase OS=Salmonella typhimurium (strain LT2 / SGSC1412 / ATCC 700720) GN=aroG PE=3 SV=1	0.768443	0.888327	0.652174	0.769648	0.118081
Q7CP78	2-iminobutanoate/2-iminopropanoate deaminase OS=Salmonella typhimurium (strain LT2 / SGSC1412 / ATCC 700720) GN=ridA PE=1 SV=1	0.82377	0.757959	0.72657	0.769433	0.0496057
Q7CPZ7	Signal recognition particle protein OS=Salmonella typhimurium (strain LT2 / SGSC1412 / ATCC 700720) GN=ffh PE=3 SV=1	0.995902	0.607377	0.701449	0.768243	0.202691
Q7CPB9	Regulatory protein sensor for oxidative stress OS=Salmonella typhimurium (strain LT2 / SGSC1412 / ATCC 700720) GN=oxyR PE=4 SV=1	0.775615	0.813542	0.714976	0.768044	0.0497174
P55890	Thiol:disulfide interchange protein DsbC OS=Salmonella typhimurium (strain LT2 / SGSC1412 / ATCC 700720) GN=dsbC PE=1 SV=2	0.857582	0.841839	0.600966	0.766796	0.143828
P58687	3-dehydroquinate dehydratase OS=Salmonella typhimurium (strain LT2 / SGSC1412 / ATCC 700720) GN=aroD PE=1 SV=1	0.630123	0.618494	1.03865	0.762421	0.239289
H9L451	Outer membrane protein assembly factor BamB OS=Salmonella typhimurium (strain LT2 / SGSC1412 / ATCC 700720) GN=bamB PE=3 SV=1	0.847336	0.744821	0.694686	0.762281	0.0778085
Q8ZPH0	Putative hydrogenase-1 large subunit OS=Salmonella typhimurium (strain LT2 / SGSC1412 / ATCC 700720) GN=STM1538 PE=1 SV=1	1	0.765033	0.520773	0.761935	0.239629
Q8ZQU0	Succinyl-CoA ligase [ADP-forming] subunit alpha OS=Salmonella typhimurium (strain LT2 / SGSC1412 / ATCC 700720) GN=sucD PE=3 SV=1	0.836066	0.833754	0.613527	0.761116	0.127821
Q7CQG4	Putative cytoplasmic protein OS=Salmonella typhimurium (strain LT2 / SGSC1412 / ATCC 700720) GN=yciN PE=4 SV=1	0.691598	0.855988	0.729469	0.759018	0.0860864
Q56066	Molybdopterin molybdenumtransferase OS=Salmonella typhimurium (strain LT2 / SGSC1412 / ATCC 700720) GN=moeA PE=3 SV=2	0.945697	0.753916	0.571981	0.757198	0.18688
P0A1G5	RNA polymerase-binding transcription factor DksA OS=Salmonella typhimurium (strain LT2 / SGSC1412 / ATCC 700720) GN=dksA PE=3 SV=1	1.0707	0.616473	0.582609	0.756593	0.272548
Q8ZP96	Putative inner membrane protein OS=Salmonella typhimurium (strain LT2 / SGSC1412 / ATCC 700720) GN=ydcF PE=4 SV=1	0.631148	0.922688	0.713043	0.755626	0.150363
P0A1S2	DNA-binding protein H-NS OS=Salmonella typhimurium (strain LT2 / SGSC1412 / ATCC 700720) GN=hns PE=1 SV=2	0.777664	0.775139	0.709179	0.753994	0.0388316
Q7CR61	Outer membrane lipoprotein RcsF OS=Salmonella typhimurium (strain LT2 / SGSC1412 / ATCC 700720) GN=rcsF PE=3 SV=1	0.790984	0.77615	0.681159	0.749431	0.0595882
P0A2A7	50S ribosomal protein L30 OS=Salmonella typhimurium (strain LT2 / SGSC1412 / ATCC 700720) GN=rpmD PE=3 SV=2	0.533811	0.552804	1.16039	0.749001	0.356397
Q7CPS4	Putative outer membrane protein OS=Salmonella typhimurium (strain LT2 / SGSC1412 / ATCC 700720) GN=ygiW PE=4 SV=1	0.73668	0.787266	0.720773	0.74824	0.0347212
P58661	Aspartate aminotransferase OS=Salmonella typhimurium (strain LT2 / SGSC1412 / ATCC 700720) GN=aspC PE=3 SV=1	0.66291	0.720566	0.856039	0.746505	0.0991428
Q7CQ51	NADH-quinone oxidoreductase subunit I OS=Salmonella typhimurium (strain LT2 / SGSC1412 / ATCC 700720) GN=nuoI PE=3 SV=1	0.771516	0.812532	0.646377	0.743475	0.086554
Q8ZKQ1	Autoinducer 2-binding protein LsrB OS=Salmonella typhimurium (strain LT2 / SGSC1412 / ATCC 700720) GN=lsrB PE=1 SV=1	0.880123	0.865083	0.481159	0.742122	0.226125
Q8ZRB8	Peptidylprolyl isomerase OS=Salmonella typhimurium (strain LT2 / SGSC1412 / ATCC 700720) GN=cypD PE=4 SV=1	0.695697	0.723598	0.798068	0.739121	0.0529214
P0A1Y6	NADH-quinone oxidoreductase subunit C/D OS=Salmonella typhimurium (strain LT2 / SGSC1412 / ATCC 700720) GN=nuoC PE=3 SV=2	0.721311	0.771097	0.724638	0.739015	0.0278329
P63223	Phosphoheptose isomerase OS=Salmonella typhimurium (strain LT2 / SGSC1412 / ATCC 700720) GN=gmhA PE=3 SV=1	0.610656	0.794341	0.804831	0.736609	0.109205
P58696	Asparagine--tRNA ligase OS=Salmonella typhimurium (strain LT2 / SGSC1412 / ATCC 700720) GN=asnS PE=3 SV=2	0.737705	0.723598	0.747826	0.736376	0.0121687
Q93GL9	Conjugative transfer: surface exclusion OS=Salmonella typhimurium (strain LT2 / SGSC1412 / ATCC 700720) GN=traT PE=4 SV=1	0.82582	0.709449	0.672464	0.735911	0.0800292
Q8ZPG9	Putative hydrogenase-1 small subunit OS=Salmonella typhimurium (strain LT2 / SGSC1412 / ATCC 700720) GN=STM1539 PE=1 SV=1	0.832992	0.707428	0.6657	0.735373	0.0870764
P64008	Deoxyuridine 5'-triphosphate nucleotidohydrolase OS=Salmonella typhimurium (strain LT2 / SGSC1412 / ATCC 700720) GN=dut PE=3 SV=1	0.742828	0.746842	0.713043	0.734238	0.0184642
Q8ZLR6	Sigma cross-reacting protein 27A (SCRP-27A) OS=Salmonella typhimurium (strain LT2 / SGSC1412 / ATCC 700720) GN=yhbL PE=4 SV=1	0.786885	0.787266	0.628019	0.734057	0.0918315
Q93GQ7	Plasmid partition protein B OS=Salmonella typhimurium (strain LT2 / SGSC1412 / ATCC 700720) GN=parB PE=4 SV=1	0.609631	0.755937	0.830918	0.732162	0.112543
Q7CQ50	NADH-quinone oxidoreductase subunit B OS=Salmonella typhimurium (strain LT2 / SGSC1412 / ATCC 700720) GN=nuoB PE=3 SV=1	0.855533	0.67812	0.662802	0.732152	0.107125
O33921	Glucose-1-phosphatase OS=Salmonella typhimurium (strain LT2 / SGSC1412 / ATCC 700720) GN=agp PE=3 SV=2	0.778689	0.641738	0.76715	0.729192	0.0759567
Q7CPQ6	Putative periplasmic protein OS=Salmonella typhimurium (strain LT2 / SGSC1412 / ATCC 700720) GN=yraP PE=4 SV=1	0.547131	0.835776	0.800966	0.727958	0.157565
P37415	Uncharacterized protein pSLT051 OS=Salmonella typhimurium (strain LT2 / SGSC1412 / ATCC 700720) GN=PSLT051 PE=3 SV=1	0.751025	0.699343	0.733333	0.7279	0.0262656
Q8ZPL0	NAD(P) transhydrogenase subunit alpha OS=Salmonella typhimurium (strain LT2 / SGSC1412 / ATCC 700720) GN=pntA PE=3 SV=1	0.769467	0.737746	0.657971	0.721728	0.0574481
Q8ZN42	Chaperone protein HscA OS=Salmonella typhimurium (strain LT2 / SGSC1412 / ATCC 700720) GN=hscA PE=3 SV=1	0.788934	0.160687	1.21353	0.721049	0.529692
Q7CPR8	Putative SH3 domain protein OS=Salmonella typhimurium (strain LT2 / SGSC1412 / ATCC 700720) GN=ygiM PE=4 SV=1	1	0.902476	0.254106	0.718861	0.405432
Q8ZN71	4-hydroxy-tetrahydrodipicolinate synthase OS=Salmonella typhimurium (strain LT2 / SGSC1412 / ATCC 700720) GN=dapA PE=1 SV=1	0.64959	0.819606	0.68599	0.718395	0.0895204
P0A1R6	DNA-binding protein HU-alpha OS=Salmonella typhimurium (strain LT2 / SGSC1412 / ATCC 700720) GN=hupA PE=3 SV=1	0.723361	0.672057	0.754589	0.716669	0.0416713
P69226	Translation initiation factor IF-1 OS=Salmonella typhimurium (strain LT2 / SGSC1412 / ATCC 700720) GN=infA PE=3 SV=2	0.653689	0.411319	1.08406	0.716355	0.34072
P56978	Protein CyaY OS=Salmonella typhimurium (strain LT2 / SGSC1412 / ATCC 700720) GN=cyaY PE=3 SV=1	0.732582	0.964123	0.447343	0.714683	0.258855
P74883	Phosphoribosylformylglycinamidine cyclo-ligase OS=Salmonella typhimurium (strain LT2 / SGSC1412 / ATCC 700720) GN=purM PE=3 SV=3	0.796107	0.916625	0.428019	0.713583	0.254541
Q7CQG2	Putative oxoacyl-(Acyl carrier protein) reductase OS=Salmonella typhimurium (strain LT2 / SGSC1412 / ATCC 700720) GN=yciK PE=1 SV=1	0.778689	0.703386	0.657005	0.713026	0.061412
P66764	S-adenosylmethionine synthase OS=Salmonella typhimurium (strain LT2 / SGSC1412 / ATCC 700720) GN=metK PE=3 SV=2	0.601434	0.763012	0.773913	0.712786	0.0965875
Q9L6R0	dTDP-4-amino-4,6-dideoxygalactose transaminase OS=Salmonella typhimurium (strain LT2 / SGSC1412 / ATCC 700720) GN=wecE PE=3 SV=1	1.19262	0.744821	0.199034	0.712159	0.497599
P33901	NADH-quinone oxidoreductase subunit F OS=Salmonella typhimurium (strain LT2 / SGSC1412 / ATCC 700720) GN=nuoF PE=3 SV=2	0.669057	0.719555	0.745894	0.711502	0.0390461
P0A1Y4	NADH-quinone oxidoreductase subunit G OS=Salmonella typhimurium (strain LT2 / SGSC1412 / ATCC 700720) GN=nuoG PE=3 SV=2	0.69877	0.719555	0.715942	0.711423	0.011105
P37419	2-amino-3-ketobutyrate coenzyme A ligase OS=Salmonella typhimurium (strain LT2 / SGSC1412 / ATCC 700720) GN=kbl PE=3 SV=2	0.705943	0.741789	0.68599	0.711241	0.028274
Q8ZRU0	Cell division protein FtsZ OS=Salmonella typhimurium (strain LT2 / SGSC1412 / ATCC 700720) GN=ftsZ PE=3 SV=1	0.722336	0.705407	0.69372	0.707154	0.0143879
Q8ZM69	D-3-phosphoglycerate dehydrogenase OS=Salmonella typhimurium (strain LT2 / SGSC1412 / ATCC 700720) GN=serA PE=3 SV=1	0.70082	0.895402	0.524638	0.706953	0.185458
Q8ZKH9	Glycerol-3-phosphate acyltransferase OS=Salmonella typhimurium (strain LT2 / SGSC1412 / ATCC 700720) GN=plsB PE=3 SV=1	0.76127	0.670035	0.684058	0.705121	0.0491295
P64036	Elongation factor P OS=Salmonella typhimurium (strain LT2 / SGSC1412 / ATCC 700720) GN=efp PE=3 SV=2	0.647541	0.617484	0.846377	0.7038	0.124386
Q9L646	Anaerobic ribonucleoside-triphosphate reductase OS=Salmonella typhimurium (strain LT2 / SGSC1412 / ATCC 700720) GN=nrdD PE=3 SV=1	0.815574	0.451743	0.842512	0.703276	0.21825
Q8ZNH6	Periplasmic nitrate reductase OS=Salmonella typhimurium (strain LT2 / SGSC1412 / ATCC 700720) GN=napA PE=3 SV=1	0.794057	0.692269	0.62029	0.702205	0.0873089
P64046	Elongation factor P-like protein OS=Salmonella typhimurium (strain LT2 / SGSC1412 / ATCC 700720) GN=yeiP PE=3 SV=1	0.0102459	0.947954	1.14686	0.701686	0.607008
P64222	Aminomethyltransferase OS=Salmonella typhimurium (strain LT2 / SGSC1412 / ATCC 700720) GN=gcvT PE=3 SV=1	0.775615	0.673067	0.654106	0.700929	0.0653705
Q8ZNA5	Long-chain fatty acid transport protein OS=Salmonella typhimurium (strain LT2 / SGSC1412 / ATCC 700720) GN=fadL PE=3 SV=2	0.6875	0.797372	0.615459	0.70011	0.09161
P66191	50S ribosomal protein L31 OS=Salmonella typhimurium (strain LT2 / SGSC1412 / ATCC 700720) GN=rpmE PE=3 SV=1	0.508197	0.510359	1.07729	0.698617	0.327947
Q8ZMD6	Putative MFS superfamily D-glucarate permease OS=Salmonella typhimurium (strain LT2 / SGSC1412 / ATCC 700720) GN=STM2963 PE=4 SV=1	0.760246	0.62759	0.70628	0.698039	0.066711
P43669	Tail-specific protease OS=Salmonella typhimurium (strain LT2 / SGSC1412 / ATCC 700720) GN=prc PE=3 SV=2	0.854508	0.689237	0.548792	0.697512	0.153026
Q8ZNK5	Fructose-specific transport protein OS=Salmonella typhimurium (strain LT2 / SGSC1412 / ATCC 700720) GN=fruA PE=4 SV=1	1.26844	0.373926	0.447343	0.696571	0.496614
P40676	Transcriptional regulator SlyA OS=Salmonella typhimurium (strain LT2 / SGSC1412 / ATCC 700720) GN=slyA PE=1 SV=3	0.683402	0.687216	0.714976	0.695198	0.0172342
Q7CQP4	Putative oxidoreductase OS=Salmonella typhimurium (strain LT2 / SGSC1412 / ATCC 700720) GN=ydjA PE=4 SV=1	0.795082	0.629611	0.658937	0.694543	0.0882951
Q8ZN40	Cysteine desulfurase IscS OS=Salmonella typhimurium (strain LT2 / SGSC1412 / ATCC 700720) GN=iscS PE=3 SV=1	0.909836	0.570995	0.600966	0.693933	0.187577
P19480	Alkyl hydroperoxide reductase subunit F OS=Salmonella typhimurium (strain LT2 / SGSC1412 / ATCC 700720) GN=ahpF PE=1 SV=1	0.680328	0.700354	0.684058	0.688247	0.0106497
Q7CQK3	NAD(P) transhydrogenase subunit beta OS=Salmonella typhimurium (strain LT2 / SGSC1412 / ATCC 700720) GN=pntB PE=3 SV=1	0.869877	0.601314	0.585507	0.685566	0.159814
Q7CQ32	Lipoprotein OS=Salmonella typhimurium (strain LT2 / SGSC1412 / ATCC 700720) GN=vacJ PE=4 SV=1	0.610656	0.622537	0.814493	0.682562	0.11441
P0A2C5	Ribose import binding protein RbsB OS=Salmonella typhimurium (strain LT2 / SGSC1412 / ATCC 700720) GN=rbsB PE=1 SV=1	0.769467	0.619505	0.655072	0.681348	0.0783581
Q7CQR2	UPF0502 protein YceH OS=Salmonella typhimurium (strain LT2 / SGSC1412 / ATCC 700720) GN=yceH PE=3 SV=1	0.991803	0.543709	0.492754	0.676089	0.274601
Q7CPD3	Putative cytoplasmic protein OS=Salmonella typhimurium (strain LT2 / SGSC1412 / ATCC 700720) GN=yihD PE=4 SV=1	0.545082	0.817585	0.664734	0.6758	0.136588
Q8ZNS0	AMP nucleosidase OS=Salmonella typhimurium (strain LT2 / SGSC1412 / ATCC 700720) GN=amn PE=1 SV=1	0.602459	0.799394	0.623188	0.675014	0.108214
Q8ZQL2	Putative glutathione S-transferase OS=Salmonella typhimurium (strain LT2 / SGSC1412 / ATCC 700720) GN=yliJ PE=4 SV=1	0.683402	0.750884	0.58744	0.673909	0.0821348
P67179	Probable transcriptional regulatory protein YebC OS=Salmonella typhimurium (strain LT2 / SGSC1412 / ATCC 700720) GN=yebC PE=3 SV=1	0.461066	0.841839	0.717874	0.673593	0.194211
P0A1W2	Signal peptidase I OS=Salmonella typhimurium (strain LT2 / SGSC1412 / ATCC 700720) GN=lepB PE=3 SV=1	0.554303	0.605356	0.857971	0.672544	0.162601
Q8ZRS8	Aconitate hydratase B OS=Salmonella typhimurium (strain LT2 / SGSC1412 / ATCC 700720) GN=acnB PE=1 SV=1	0.67623	0.688226	0.65314	0.672532	0.017833
Q8ZRW0	LPS-assembly protein LptD OS=Salmonella typhimurium (strain LT2 / SGSC1412 / ATCC 700720) GN=lptD PE=1 SV=1	0.75	0.769075	0.494686	0.671254	0.153209
P19576	Maltose-binding periplasmic protein OS=Salmonella typhimurium (strain LT2 / SGSC1412 / ATCC 700720) GN=malE PE=1 SV=2	0.664959	0.657908	0.684058	0.668975	0.0135296
Q8ZK12	Putative type II restriction enzyme, methylase subunit OS=Salmonella typhimurium (strain LT2 / SGSC1412 / ATCC 700720) GN=STM4495 PE=4 SV=1	0.606557	0.767054	0.626087	0.666566	0.0875712
P15888	Oxygen-insensitive NAD(P)H nitroreductase OS=Salmonella typhimurium (strain LT2 / SGSC1412 / ATCC 700720) GN=nfsB PE=1 SV=1	0.659836	0.724608	0.604831	0.663092	0.0599551
P0A9Y2	Cold shock protein CspA OS=Salmonella typhimurium (strain LT2 / SGSC1412 / ATCC 700720) GN=cspA PE=3 SV=2	0.493852	0.750884	0.7343	0.659679	0.143849
Q8ZM07	Putative alcohol dehydrogenase OS=Salmonella typhimurium (strain LT2 / SGSC1412 / ATCC 700720) GN=yqhD PE=4 SV=1	0.652664	0.673067	0.652174	0.659302	0.0119238
P0A2F2	NAD-dependent protein deacylase OS=Salmonella typhimurium (strain LT2 / SGSC1412 / ATCC 700720) GN=cobB PE=1 SV=2	0.619877	0.717534	0.631884	0.656432	0.0532557
P0A1R8	DNA-binding protein HU-beta OS=Salmonella typhimurium (strain LT2 / SGSC1412 / ATCC 700720) GN=hupB PE=3 SV=1	0.656762	0.686205	0.625121	0.656029	0.0305488
P02910	Histidine-binding periplasmic protein OS=Salmonella typhimurium (strain LT2 / SGSC1412 / ATCC 700720) GN=hisJ PE=1 SV=1	0.757172	0.608388	0.588406	0.651322	0.0922118
Q8ZM76	Glycine dehydrogenase (decarboxylating) OS=Salmonella typhimurium (strain LT2 / SGSC1412 / ATCC 700720) GN=gcvP PE=3 SV=3	0.630123	0.683173	0.639614	0.65097	0.0282898
P10503	Bifunctional protein PutA OS=Salmonella typhimurium (strain LT2 / SGSC1412 / ATCC 700720) GN=putA PE=2 SV=4	0.64959	0.673067	0.627053	0.649904	0.0230086
Q8ZLQ2	Putative periplasmic protein OS=Salmonella typhimurium (strain LT2 / SGSC1412 / ATCC 700720) GN=yhcB PE=4 SV=1	0.723361	0.636685	0.582609	0.647552	0.0710024
Q8ZQU2	Succinate dehydrogenase iron-sulfur subunit OS=Salmonella typhimurium (strain LT2 / SGSC1412 / ATCC 700720) GN=sdhB PE=3 SV=2	0.671107	0.674078	0.592271	0.645818	0.0463975
Q7CPA1	Aspartate ammonia-lyase OS=Salmonella typhimurium (strain LT2 / SGSC1412 / ATCC 700720) GN=aspA PE=3 SV=1	0.597336	0.692269	0.644444	0.644683	0.0474668
Q8ZP21	Glutamate dehydrogenase OS=Salmonella typhimurium (strain LT2 / SGSC1412 / ATCC 700720) GN=STM1795 PE=3 SV=1	0.536885	0.722587	0.667633	0.642368	0.095394
Q8ZPW0	Putative aldehyde reductase OS=Salmonella typhimurium (strain LT2 / SGSC1412 / ATCC 700720) GN=STM1288 PE=4 SV=1	0.643443	0.782213	0.498551	0.641402	0.141842
P41033	Phosphoenolpyruvate carboxykinase [ATP] OS=Salmonella typhimurium (strain LT2 / SGSC1412 / ATCC 700720) GN=pckA PE=3 SV=2	0.659836	0.619505	0.643478	0.64094	0.0202851
Q7CPZ3	Outer membrane protein assembly factor BamE OS=Salmonella typhimurium (strain LT2 / SGSC1412 / ATCC 700720) GN=bamE PE=3 SV=1	0.607582	0.700354	0.606763	0.638233	0.0537997
Q8ZQX6	Sugar Specific PTS family, n-acetylglucosamine-specific enzyme IIABC OS=Salmonella typhimurium (strain LT2 / SGSC1412 / ATCC 700720) GN=nagE PE=4 SV=1	0.767418	0.693279	0.441546	0.634081	0.170811
Q7CPU5	D-erythrose-4-phosphate dehydrogenase OS=Salmonella typhimurium (strain LT2 / SGSC1412 / ATCC 700720) GN=epd PE=3 SV=1	0.6875	0.625568	0.585507	0.632859	0.0513857
Q8ZPV5	Selenide, water dikinase OS=Salmonella typhimurium (strain LT2 / SGSC1412 / ATCC 700720) GN=selD PE=3 SV=1	0.620902	0.708439	0.568116	0.632485	0.0708749
Q7CQY9	Glutamate/aspartate transporter OS=Salmonella typhimurium (strain LT2 / SGSC1412 / ATCC 700720) GN=gltL PE=4 SV=1	0.522541	0.970187	0.397101	0.629943	0.301261
P0A1F8	Aspartate-semialdehyde dehydrogenase OS=Salmonella typhimurium (strain LT2 / SGSC1412 / ATCC 700720) GN=asd PE=1 SV=1	0.632172	0.634664	0.62029	0.629042	0.00768129
P0A212	DNA gyrase inhibitor OS=Salmonella typhimurium (strain LT2 / SGSC1412 / ATCC 700720) GN=sbmC PE=3 SV=1	1.11373	0.296109	0.471498	0.627112	0.430451
Q8ZQU3	Succinate dehydrogenase flavoprotein subunit OS=Salmonella typhimurium (strain LT2 / SGSC1412 / ATCC 700720) GN=sdhA PE=3 SV=1	0.637295	0.632643	0.605797	0.625245	0.0170022
Q7CQZ5	RNA chaperone, negative regulator of cspA transcription OS=Salmonella typhimurium (strain LT2 / SGSC1412 / ATCC 700720) GN=cspE PE=1 SV=1	0.415984	0.715513	0.707246	0.612914	0.170597
Q9L6M0	3-octaprenyl-4-hydroxybenzoate carboxy-lyase OS=Salmonella typhimurium (strain LT2 / SGSC1412 / ATCC 700720) GN=ubiD PE=3 SV=1	0.242828	0.739768	0.84058	0.607725	0.320005
Q8ZL48	Phosphopantetheine adenylyltransferase OS=Salmonella typhimurium (strain LT2 / SGSC1412 / ATCC 700720) GN=coaD PE=3 SV=1	0.637295	0.605356	0.553623	0.598758	0.0422244
Q8ZRM2	Hydroxyacylglutathione hydrolase OS=Salmonella typhimurium (strain LT2 / SGSC1412 / ATCC 700720) GN=gloB PE=1 SV=1	0.45082	0.608388	0.724638	0.594615	0.137428
Q8ZNN4	Methionine--tRNA ligase OS=Salmonella typhimurium (strain LT2 / SGSC1412 / ATCC 700720) GN=metG PE=3 SV=3	0.526639	0.514401	0.736232	0.592424	0.124691
Q8ZK26	Putative permease OS=Salmonella typhimurium (strain LT2 / SGSC1412 / ATCC 700720) GN=yjgQ PE=4 SV=1	0.692623	0.378979	0.704348	0.591983	0.18456
P67693	Cell division protein ZapD OS=Salmonella typhimurium (strain LT2 / SGSC1412 / ATCC 700720) GN=zapD PE=3 SV=1	0.286885	0.682163	0.806763	0.591937	0.271429
Q8ZKV8	Ribokinase OS=Salmonella typhimurium (strain LT2 / SGSC1412 / ATCC 700720) GN=rbsK PE=3 SV=1	0.322746	0.802425	0.646377	0.590516	0.24467
P26978	Bifunctional purine biosynthesis protein PurH OS=Salmonella typhimurium (strain LT2 / SGSC1412 / ATCC 700720) GN=purH PE=3 SV=2	0.518443	0.459828	0.791304	0.589858	0.176902
P0A251	Alkyl hydroperoxide reductase subunit C OS=Salmonella typhimurium (strain LT2 / SGSC1412 / ATCC 700720) GN=ahpC PE=1 SV=2	0.632172	0.553815	0.574879	0.586955	0.0405504
Q7CPT7	Periplasmic L-asparaginase II OS=Salmonella typhimurium (strain LT2 / SGSC1412 / ATCC 700720) GN=ansB PE=3 SV=1	0.609631	0.613441	0.529469	0.58418	0.04742
P37421	ADP-heptose--LPS heptosyltransferase 2 OS=Salmonella typhimurium (strain LT2 / SGSC1412 / ATCC 700720) GN=rfaF PE=3 SV=1	0.98668	0.0101061	0.755556	0.584114	0.510361
Q8ZS17	UPF0246 protein YaaA OS=Salmonella typhimurium (strain LT2 / SGSC1412 / ATCC 700720) GN=yaaA PE=3 SV=1	0.711066	0.420414	0.615459	0.582313	0.148133
Q8ZKS8	Formate dehydrogenase OS=Salmonella typhimurium (strain LT2 / SGSC1412 / ATCC 700720) GN=fdoG PE=4 SV=3	0.839139	0.484083	0.410628	0.57795	0.229159
Q8ZNG6	MFS family, sn-glycerol-3-phosphate transport protein OS=Salmonella typhimurium (strain LT2 / SGSC1412 / ATCC 700720) GN=glpT PE=4 SV=1	0.593238	0.615462	0.520773	0.576491	0.0495163
P64209	GTP cyclohydrolase 1 OS=Salmonella typhimurium (strain LT2 / SGSC1412 / ATCC 700720) GN=folE PE=3 SV=2	0.594262	0.518444	0.615459	0.576055	0.0510061
Q7CQJ6	Putative cytoplasmic protein OS=Salmonella typhimurium (strain LT2 / SGSC1412 / ATCC 700720) GN=ydfZ PE=4 SV=1	0.776639	0.47903	0.464734	0.573468	0.176097
Q8ZMW7	Chorismate mutase P OS=Salmonella typhimurium (strain LT2 / SGSC1412 / ATCC 700720) GN=pheA PE=4 SV=1	0.559426	0.642749	0.514976	0.572384	0.0648645
P65359	Septum site-determining protein MinC OS=Salmonella typhimurium (strain LT2 / SGSC1412 / ATCC 700720) GN=minC PE=1 SV=1	0.601434	0.784234	0.329469	0.571712	0.228835
Q8ZP17	D-amino acid dehydrogenase OS=Salmonella typhimurium (strain LT2 / SGSC1412 / ATCC 700720) GN=dadA PE=3 SV=1	0.58709	0.573017	0.525604	0.561904	0.0322144
P0A1Y8	NADH-quinone oxidoreductase subunit E OS=Salmonella typhimurium (strain LT2 / SGSC1412 / ATCC 700720) GN=nuoE PE=3 SV=1	0.438525	0.52956	0.713043	0.560376	0.13983
Q8ZKP9	(4S)-4-hydroxy-5-phosphonooxypentane-2,3-dione isomerase OS=Salmonella typhimurium (strain LT2 / SGSC1412 / ATCC 700720) GN=lsrG PE=2 SV=2	0.634221	0.591208	0.455072	0.560167	0.0935212
Q8ZP10	Site-determining protein OS=Salmonella typhimurium (strain LT2 / SGSC1412 / ATCC 700720) GN=minD PE=3 SV=1	0.57377	0.585144	0.515942	0.558286	0.0371089
P06196	Silent protein UshA(0) OS=Salmonella typhimurium (strain LT2 / SGSC1412 / ATCC 700720) GN=ushA PE=3 SV=2	0.559426	0.596261	0.518841	0.558176	0.0387252
Q7CPE0	Initiation of chromosome replication OS=Salmonella typhimurium (strain LT2 / SGSC1412 / ATCC 700720) GN=mioC PE=4 SV=1	0.0102459	0.816574	0.808696	0.545172	0.463276
Q8ZKC2	Anaerobic C4-dicarboxylate transporter OS=Salmonella typhimurium (strain LT2 / SGSC1412 / ATCC 700720) GN=dcuA PE=3 SV=1	0.539959	0.432542	0.641546	0.538016	0.104516
Q7CQP2	PTS family sugar specific enzyme IIB for cellobiose, arbutin, and salicin OS=Salmonella typhimurium (strain LT2 / SGSC1412 / ATCC 700720) GN=celA PE=4 SV=1	0.552254	0.456796	0.597101	0.535384	0.0716577
Q8ZRE7	UPF0345 protein YaiE OS=Salmonella typhimurium (strain LT2 / SGSC1412 / ATCC 700720) GN=yaiE PE=3 SV=1	0.41291	0.731683	0.454106	0.5329	0.173379
Q8ZPL4	Outer membrane protein N OS=Salmonella typhimurium (strain LT2 / SGSC1412 / ATCC 700720) GN=ompN PE=4 SV=1	0.645492	0.405255	0.545894	0.532214	0.120701
P30705	Outer membrane pore protein E OS=Salmonella typhimurium (strain LT2 / SGSC1412 / ATCC 700720) GN=phoE PE=2 SV=1	0.645492	0.405255	0.545894	0.532214	0.120701
Q8ZLZ4	Outer membrane channel OS=Salmonella typhimurium (strain LT2 / SGSC1412 / ATCC 700720) GN=tolC PE=4 SV=1	0.538934	0.569985	0.486957	0.531959	0.0419514
Q8ZND2	Putative phosphotransferase system OS=Salmonella typhimurium (strain LT2 / SGSC1412 / ATCC 700720) GN=STM2344 PE=4 SV=1	0.544057	0.543709	0.492754	0.52684	0.0295202
Q8ZMJ9	Arabinose 5-phosphate isomerase GutQ OS=Salmonella typhimurium (strain LT2 / SGSC1412 / ATCC 700720) GN=gutQ PE=3 SV=2	0.170082	1.22486	0.145894	0.513612	0.616078
Q7CP97	Fumarate reductase flavoprotein subunit OS=Salmonella typhimurium (strain LT2 / SGSC1412 / ATCC 700720) GN=frdA PE=3 SV=1	0.566598	0.510359	0.46087	0.512609	0.0529003
P0A1S8	Uncharacterized protein YajD OS=Salmonella typhimurium (strain LT2 / SGSC1412 / ATCC 700720) GN=yajD PE=4 SV=1	0.343238	0.187974	0.986473	0.505895	0.423372
Q8ZMD0	L-serine dehydratase OS=Salmonella typhimurium (strain LT2 / SGSC1412 / ATCC 700720) GN=sdaB PE=4 SV=2	0.395492	0.439616	0.666667	0.500591	0.145508
Q8ZPJ3	Spermidine N1-acetyltransferase OS=Salmonella typhimurium (strain LT2 / SGSC1412 / ATCC 700720) GN=speG PE=4 SV=1	0.520492	0.417383	0.563285	0.500386	0.0750004
Q8ZKS9	Formate dehydrogenase-O, Fe-S subunit OS=Salmonella typhimurium (strain LT2 / SGSC1412 / ATCC 700720) GN=fdoH PE=4 SV=1	0.336066	0.610409	0.554589	0.500355	0.14499
Q8ZNG4	Anaerobic glycerol-3-phosphate dehydrogenase subunit B OS=Salmonella typhimurium (strain LT2 / SGSC1412 / ATCC 700720) GN=glpB PE=3 SV=1	0.440574	0.494189	0.561353	0.498705	0.060516
P36936	Peptidase E OS=Salmonella typhimurium (strain LT2 / SGSC1412 / ATCC 700720) GN=pepE PE=1 SV=1	0.495902	0.653866	0.343961	0.49791	0.154962
Q8ZR04	Lipoyl synthase OS=Salmonella typhimurium (strain LT2 / SGSC1412 / ATCC 700720) GN=lipA PE=3 SV=1	0.534836	0.492168	0.456039	0.494347	0.0394439
Q8ZQY4	Pyrimidine-specific ribonucleoside hydrolase RihA OS=Salmonella typhimurium (strain LT2 / SGSC1412 / ATCC 700720) GN=rihA PE=3 SV=1	0.42418	0.701364	0.356522	0.494022	0.182722
Q8ZPW5	Putative cytoplasmic protein OS=Salmonella typhimurium (strain LT2 / SGSC1412 / ATCC 700720) GN=yeaK PE=4 SV=1	0.482582	0.523497	0.471498	0.492525	0.0273885
P19264	Ethanolamine ammonia-lyase heavy chain OS=Salmonella typhimurium (strain LT2 / SGSC1412 / ATCC 700720) GN=eutB PE=4 SV=2	0.558402	0.563921	0.341063	0.487795	0.127104
Q8ZKB4	Succinate dehydrogenase iron-sulfur subunit OS=Salmonella typhimurium (strain LT2 / SGSC1412 / ATCC 700720) GN=frdB PE=3 SV=1	0.555328	0.490147	0.413527	0.486334	0.0709775
Q8ZPS3	Phosphoenolpyruvate synthase OS=Salmonella typhimurium (strain LT2 / SGSC1412 / ATCC 700720) GN=pps PE=3 SV=1	0.479508	0.470945	0.503382	0.484612	0.0168098
P67638	Fumarate reductase subunit C OS=Salmonella typhimurium (strain LT2 / SGSC1412 / ATCC 700720) GN=frdC PE=3 SV=1	0.353484	0.546741	0.552657	0.484294	0.113324
Q8ZPZ0	Isocitrate dehydrogenase [NADP] OS=Salmonella typhimurium (strain LT2 / SGSC1412 / ATCC 700720) GN=icdA PE=3 SV=1	0.457992	0.520465	0.461836	0.480097	0.035012
Q7CPA0	Putative outer membrane lipoprotein OS=Salmonella typhimurium (strain LT2 / SGSC1412 / ATCC 700720) GN=yjeI PE=4 SV=1	0.570697	0.474987	0.386473	0.477386	0.0921351
H9L444	Gifsy-1 prophage protein OS=Salmonella typhimurium (strain LT2 / SGSC1412 / ATCC 700720) GN=STM1012 PE=4 SV=1	0.553279	0.0101061	0.841546	0.46831	0.422182
Q8ZQT9	Cytochrome d terminal oxidase, polypeptide subunit I OS=Salmonella typhimurium (strain LT2 / SGSC1412 / ATCC 700720) GN=cydA PE=4 SV=1	0.548156	0.415361	0.437681	0.467066	0.0711069
Q8ZQQ9	Histidine ammonia-lyase OS=Salmonella typhimurium (strain LT2 / SGSC1412 / ATCC 700720) GN=hutH PE=3 SV=1	0.477459	0.493178	0.425121	0.465253	0.0356329
Q8ZMY1	Gifsy-1 prophage protein OS=Salmonella typhimurium (strain LT2 / SGSC1412 / ATCC 700720) GN=STM2622 PE=4 SV=1	0.644467	0.386054	0.349758	0.460093	0.160701
H9L441	Gifsy-2 prophage protein OS=Salmonella typhimurium (strain LT2 / SGSC1412 / ATCC 700720) GN=STM1018 PE=4 SV=1	0.644467	0.386054	0.349758	0.460093	0.160701
Q8ZN98	Putative negative regulator OS=Salmonella typhimurium (strain LT2 / SGSC1412 / ATCC 700720) GN=yfeD PE=4 SV=1	0.404713	0.451743	0.523671	0.460043	0.0599119
Q7CQ05	Autonomous glycyl radical cofactor OS=Salmonella typhimurium (strain LT2 / SGSC1412 / ATCC 700720) GN=grcA PE=3 SV=1	0.427254	0.49621	0.452174	0.458546	0.0349169
Q8ZNG5	Glycerol-3-phosphate dehydrogenase OS=Salmonella typhimurium (strain LT2 / SGSC1412 / ATCC 700720) GN=glpA PE=3 SV=1	0.432377	0.473977	0.467633	0.457996	0.0224119
P67714	Nucleoid-associated protein YejK OS=Salmonella typhimurium (strain LT2 / SGSC1412 / ATCC 700720) GN=yejK PE=3 SV=2	0.264344	0.701364	0.404831	0.456847	0.223105
Q8ZKP3	Glycerol kinase OS=Salmonella typhimurium (strain LT2 / SGSC1412 / ATCC 700720) GN=glpK PE=3 SV=3	0.435451	0.47903	0.449275	0.454585	0.0222695
Q8ZPY8	Putative periplasmic protein OS=Salmonella typhimurium (strain LT2 / SGSC1412 / ATCC 700720) GN=STM1249 PE=1 SV=1	0.498975	0.448711	0.408696	0.452128	0.0452367
P06202	Periplasmic oligopeptide-binding protein OS=Salmonella typhimurium (strain LT2 / SGSC1412 / ATCC 700720) GN=oppA PE=1 SV=2	0.453893	0.4952	0.402899	0.450664	0.0462352
P58683	Class B acid phosphatase OS=Salmonella typhimurium (strain LT2 / SGSC1412 / ATCC 700720) GN=aphA PE=1 SV=1	0.359631	0.382011	0.594203	0.445282	0.129454
Q7CQX3	Cytochrome d terminal oxidase polypeptide subunit II OS=Salmonella typhimurium (strain LT2 / SGSC1412 / ATCC 700720) GN=cydB PE=4 SV=1	0.425205	0.465892	0.429952	0.440349	0.0222473
Q8ZP60	Phage shock protein OS=Salmonella typhimurium (strain LT2 / SGSC1412 / ATCC 700720) GN=pspA PE=4 SV=1	0.395492	0.473977	0.425121	0.43153	0.039633
Q8ZNG3	sn-glycerol-3-phosphate dehydrogenase (Anaerobic), K-small subunit OS=Salmonella typhimurium (strain LT2 / SGSC1412 / ATCC 700720) GN=glpC PE=4 SV=1	0.419057	0.438605	0.428019	0.428561	0.00978523
P30012	Nicotinate-nucleotide pyrophosphorylase [carboxylating] OS=Salmonella typhimurium (strain LT2 / SGSC1412 / ATCC 700720) GN=nadC PE=1 SV=3	0.434426	0.457807	0.375845	0.422693	0.0422218
Q8ZJV8	Deoxyribose-phosphate aldolase OS=Salmonella typhimurium (strain LT2 / SGSC1412 / ATCC 700720) GN=deoC PE=3 SV=2	0.419057	0.433552	0.414493	0.422367	0.00995159
P0A2D1	Oxidoreductase UcpA OS=Salmonella typhimurium (strain LT2 / SGSC1412 / ATCC 700720) GN=ucpA PE=3 SV=1	0.422131	0.424457	0.399034	0.415207	0.0140548
P40720	Fumarate hydratase class I, aerobic OS=Salmonella typhimurium (strain LT2 / SGSC1412 / ATCC 700720) GN=fumA PE=3 SV=3	0.409836	0.426478	0.406763	0.414359	0.0106071
Q7CPE9	Putative cytochrome c peroxidase OS=Salmonella typhimurium (strain LT2 / SGSC1412 / ATCC 700720) GN=STM3820 PE=4 SV=1	0.393443	0.321374	0.505314	0.40671	0.0926848
P19265	Ethanolamine ammonia-lyase light chain OS=Salmonella typhimurium (strain LT2 / SGSC1412 / ATCC 700720) GN=eutC PE=3 SV=3	0.721311	0.484083	0.00966184	0.405019	0.362353
P0A2D5	Chemotaxis protein CheY OS=Salmonella typhimurium (strain LT2 / SGSC1412 / ATCC 700720) GN=cheY PE=1 SV=2	0.512295	0.350682	0.31401	0.392329	0.105499
Q8ZNG7	Periplasmic glycerophosphodiester phosphodiesterase OS=Salmonella typhimurium (strain LT2 / SGSC1412 / ATCC 700720) GN=glpQ PE=4 SV=1	0.400615	0.47903	0.296618	0.392088	0.0915042
Q7CQW0	Glutamine high-affinity transporter OS=Salmonella typhimurium (strain LT2 / SGSC1412 / ATCC 700720) GN=glnH PE=3 SV=1	0.355533	0.423446	0.380676	0.386552	0.0343358
Q7CQ27	Putative iron-dependent peroxidase OS=Salmonella typhimurium (strain LT2 / SGSC1412 / ATCC 700720) GN=STM2446 PE=4 SV=1	0.434426	0.339565	0.330435	0.368142	0.057585
P0A1P8	Glutaredoxin-1 OS=Salmonella typhimurium (strain LT2 / SGSC1412 / ATCC 700720) GN=grxA PE=3 SV=1	0.306352	0.510359	0.28599	0.367567	0.12408
Q7CP66	Thymidine phosphorylase OS=Salmonella typhimurium (strain LT2 / SGSC1412 / ATCC 700720) GN=deoA PE=1 SV=1	0.457992	0.318343	0.321739	0.366025	0.0796641
P07800	Protein phosphatase CheZ OS=Salmonella typhimurium (strain LT2 / SGSC1412 / ATCC 700720) GN=cheZ PE=1 SV=1	0.269467	0.303183	0.524638	0.365763	0.138619
Q7CQ00	Ribosome associated factor OS=Salmonella typhimurium (strain LT2 / SGSC1412 / ATCC 700720) GN=yfiA PE=4 SV=1	0.381148	0.34664	0.301449	0.343079	0.0399683
P26265	2',3'-cyclic-nucleotide 2'-phosphodiesterase/3'-nucleotidase OS=Salmonella typhimurium (strain LT2 / SGSC1412 / ATCC 700720) GN=cpdB PE=3 SV=2	0.379098	0.318343	0.296618	0.331353	0.0427515
Q8ZNU4	Ferritin OS=Salmonella typhimurium (strain LT2 / SGSC1412 / ATCC 700720) GN=ftn PE=3 SV=1	0.259221	0.366852	0.361353	0.329142	0.0606155
Q56106	Lysine-N-methylase OS=Salmonella typhimurium (strain LT2 / SGSC1412 / ATCC 700720) GN=fliB PE=3 SV=1	0.0655738	0.402223	0.517874	0.328557	0.234977
Q7CQX5	Succinate dehydrogenase hydrophobic membrane anchor subunit OS=Salmonella typhimurium (strain LT2 / SGSC1412 / ATCC 700720) GN=sdhD PE=4 SV=1	0.334016	0.378979	0.272464	0.328486	0.0534726
P04042	Chemotaxis response regulator protein-glutamate methylesterase OS=Salmonella typhimurium (strain LT2 / SGSC1412 / ATCC 700720) GN=cheB PE=1 SV=1	0.384221	0.283982	0.269565	0.312589	0.0624524
Q8ZM16	Hydrogenase-2, large subunit OS=Salmonella typhimurium (strain LT2 / SGSC1412 / ATCC 700720) GN=hybC PE=3 SV=1	0.288934	0.359778	0.25314	0.300617	0.0542703
Q7CQP6	Scaffolding protein for murein-synthesizing holoenzyme OS=Salmonella typhimurium (strain LT2 / SGSC1412 / ATCC 700720) GN=mipA PE=4 SV=1	0.35041	0.405255	0.145894	0.30052	0.136689
P02941	Methyl-accepting chemotaxis protein II OS=Salmonella typhimurium (strain LT2 / SGSC1412 / ATCC 700720) GN=tar PE=1 SV=3	0.346311	0.293077	0.259903	0.299764	0.0435904
Q8ZQR7	Molybdate transporter OS=Salmonella typhimurium (strain LT2 / SGSC1412 / ATCC 700720) GN=modA PE=4 SV=1	0.33709	0.29712	0.250242	0.294817	0.0434701
Q8ZQD3	Anaerobic dimethyl sulfoxide reductase, subunit A OS=Salmonella typhimurium (strain LT2 / SGSC1412 / ATCC 700720) GN=dmsA PE=4 SV=1	0.336066	0.271854	0.237681	0.281867	0.0499506
Q7CPA4	Putative alkylphosphonate uptake protein in phosphonate metabolism OS=Salmonella typhimurium (strain LT2 / SGSC1412 / ATCC 700720) GN=phnA PE=4 SV=1	0.103484	0.633653	0.0927536	0.27663	0.309238
P37600	Thiosulfate reductase OS=Salmonella typhimurium (strain LT2 / SGSC1412 / ATCC 700720) GN=phsA PE=3 SV=2	0.0635246	0.753916	0.00966184	0.275701	0.415021
P0A1J1	Flagellar hook protein FlgE OS=Salmonella typhimurium (strain LT2 / SGSC1412 / ATCC 700720) GN=flgE PE=1 SV=2	0.344262	0.249621	0.228986	0.27429	0.0614702
Q8ZP50	Outer membrane protein W OS=Salmonella typhimurium (strain LT2 / SGSC1412 / ATCC 700720) GN=ompW PE=3 SV=1	0.271516	0.296109	0.255072	0.274233	0.0206527
P23905	D-galactose-binding periplasmic protein OS=Salmonella typhimurium (strain LT2 / SGSC1412 / ATCC 700720) GN=mglB PE=1 SV=2	0.25	0.291056	0.276329	0.272462	0.0207994
P04285	Oligopeptide transport ATP-binding protein OppD OS=Salmonella typhimurium (strain LT2 / SGSC1412 / ATCC 700720) GN=oppD PE=3 SV=1	0.709016	0.0970187	0.00966184	0.271899	0.381066
P55891	Motility protein A OS=Salmonella typhimurium (strain LT2 / SGSC1412 / ATCC 700720) GN=motA PE=3 SV=1	0.279713	0.193027	0.332367	0.268369	0.0703594
P67091	Universal stress protein F OS=Salmonella typhimurium (strain LT2 / SGSC1412 / ATCC 700720) GN=uspF PE=1 SV=1	0.264344	0.293077	0.246377	0.267933	0.0235562
Q8ZPV4	Putative periplasmic protein OS=Salmonella typhimurium (strain LT2 / SGSC1412 / ATCC 700720) GN=STM1300 PE=4 SV=1	0.227459	0.305205	0.248309	0.260324	0.0402414
Q8ZPA9	Methyl-accepting chemotaxis protein III OS=Salmonella typhimurium (strain LT2 / SGSC1412 / ATCC 700720) GN=trg PE=4 SV=2	0.391393	0.212228	0.156522	0.253381	0.122725
Q7CQ26	Putative cytoplasmic protein OS=Salmonella typhimurium (strain LT2 / SGSC1412 / ATCC 700720) GN=STM2475 PE=4 SV=1	0.234631	0.266801	0.233816	0.245083	0.0188131
P06110	Chemotaxis protein CheW OS=Salmonella typhimurium (strain LT2 / SGSC1412 / ATCC 700720) GN=cheW PE=1 SV=1	0.256148	0.219303	0.211594	0.229015	0.0238116
Q8ZNE6	Putative chemotaxis signal transduction protein OS=Salmonella typhimurium (strain LT2 / SGSC1412 / ATCC 700720) GN=STM2314 PE=4 SV=1	0.242828	0.229409	0.17971	0.217316	0.0332513
Q8ZJZ8	Isoaspartyl dipeptidase OS=Salmonella typhimurium (strain LT2 / SGSC1412 / ATCC 700720) GN=iadA PE=3 SV=1	0.266393	0.189995	0.180676	0.212355	0.0470301
P26417	Flagellar protein FliL OS=Salmonella typhimurium (strain LT2 / SGSC1412 / ATCC 700720) GN=fliL PE=3 SV=1	0.229508	0.211218	0.190338	0.210355	0.0195993
P09384	Chemotaxis protein CheA OS=Salmonella typhimurium (strain LT2 / SGSC1412 / ATCC 700720) GN=cheA PE=1 SV=1	0.23668	0.182921	0.170048	0.19655	0.035345
Q7CQU3	Anaerobic dimethyl sulfoxide reductase, subunit B OS=Salmonella typhimurium (strain LT2 / SGSC1412 / ATCC 700720) GN=dmsB PE=4 SV=1	0.186475	0.23143	0.168116	0.19534	0.0325747
Q8ZPJ8	Putative dimethyl sulphoxide reductase OS=Salmonella typhimurium (strain LT2 / SGSC1412 / ATCC 700720) GN=STM1497 PE=4 SV=1	0.186475	0.23143	0.168116	0.19534	0.0325747
Q02755	Methyl-accepting chemotaxis citrate transducer OS=Salmonella typhimurium (strain LT2 / SGSC1412 / ATCC 700720) GN=tcp PE=3 SV=1	0.244877	0.179889	0.156522	0.193763	0.0457824
Q9FA46	Tricarboxylic transport protein OS=Salmonella typhimurium (strain LT2 / SGSC1412 / ATCC 700720) GN=STM2786 PE=4 SV=1	0.215164	0.187974	0.171981	0.191706	0.0218322
Q8ZLX9	Putative methyl-accepting chemotaxis protein OS=Salmonella typhimurium (strain LT2 / SGSC1412 / ATCC 700720) GN=STM3216 PE=4 SV=1	0.194672	0.206165	0.13913	0.179989	0.0358482
Q8ZNA0	Nucleoside permease OS=Salmonella typhimurium (strain LT2 / SGSC1412 / ATCC 700720) GN=nupC PE=3 SV=1	0.142418	0.19909	0.141063	0.160857	0.033118
P41783	Protein PrgH OS=Salmonella typhimurium (strain LT2 / SGSC1412 / ATCC 700720) GN=prgH PE=1 SV=1	0.141393	0.0212228	0.317874	0.160164	0.149214
Q8ZJY4	Methyl-accepting chemotaxis protein I OS=Salmonella typhimurium (strain LT2 / SGSC1412 / ATCC 700720) GN=tsr PE=4 SV=1	0.0911885	0.238504	0.14686	0.158851	0.0743863
Q7CPS9	Uncharacterized protein OS=Salmonella typhimurium (strain LT2 / SGSC1412 / ATCC 700720) GN=hybA PE=4 SV=1	0.26332	0.188984	0.00966184	0.153989	0.1304
P0A261	Nucleoside-specific channel-forming protein tsx OS=Salmonella typhimurium (strain LT2 / SGSC1412 / ATCC 700720) GN=tsx PE=3 SV=1	0.159836	0.163719	0.135266	0.15294	0.0154293
Q8ZLX8	Aerotaxis sensor receptor OS=Salmonella typhimurium (strain LT2 / SGSC1412 / ATCC 700720) GN=aer PE=4 SV=1	0.177254	0.139464	0.100483	0.139067	0.038387
P0A1F6	Uridine phosphorylase OS=Salmonella typhimurium (strain LT2 / SGSC1412 / ATCC 700720) GN=udp PE=1 SV=2	0.0993852	0.113188	0.136232	0.116269	0.0186154
P0A1N0	Surface presentation of antigens protein SpaK OS=Salmonella typhimurium (strain LT2 / SGSC1412 / ATCC 700720) GN=spaK PE=1 SV=1	0.161885	0.0919656	0.0888889	0.114247	0.041285
O30917	Chaperone protein SigE OS=Salmonella typhimurium (strain LT2 / SGSC1412 / ATCC 700720) GN=sigE PE=1 SV=1	0.207992	0.0747852	0.0502415	0.111006	0.0848838
P41784	Protein PrgI OS=Salmonella typhimurium (strain LT2 / SGSC1412 / ATCC 700720) GN=prgI PE=1 SV=1	0.146516	0.126326	0.0521739	0.108339	0.0496768
O30916	Inositol phosphate phosphatase SopB OS=Salmonella typhimurium (strain LT2 / SGSC1412 / ATCC 700720) GN=sopB PE=1 SV=2	0.155738	0.0869126	0.0589372	0.100529	0.0498161
P69066	Chaperone protein SicA OS=Salmonella typhimurium (strain LT2 / SGSC1412 / ATCC 700720) GN=sicA PE=1 SV=1	0.145492	0.0798383	0.07343	0.0995867	0.0398839
P65363	Cell division topological specificity factor OS=Salmonella typhimurium (strain LT2 / SGSC1412 / ATCC 700720) GN=minE PE=3 SV=1	0.0102459	0.0838807	0.177778	0.0906348	0.0839699
Q56019	Cell invasion protein SipB OS=Salmonella typhimurium (strain LT2 / SGSC1412 / ATCC 700720) GN=sipB PE=1 SV=1	0.13627	0.0667004	0.0560386	0.0863365	0.0435714
Q56026	Cell invasion protein SipD OS=Salmonella typhimurium (strain LT2 / SGSC1412 / ATCC 700720) GN=sipD PE=1 SV=1	0.131148	0.0667004	0.0589372	0.085595	0.0396401
P0CL16	Chaperone protein sicP OS=Salmonella typhimurium (strain LT2 / SGSC1412 / ATCC 700720) GN=sicP PE=1 SV=1	0.154713	0.0555836	0.0299517	0.0800828	0.0658901
P0CL47	Cell invasion protein SipC OS=Salmonella typhimurium (strain LT2 / SGSC1412 / ATCC 700720) GN=sipC PE=1 SV=1	0.131148	0.0394138	0.0415459	0.0707024	0.0523579
P0CL52	Cell invasion protein SipA OS=Salmonella typhimurium (strain LT2 / SGSC1412 / ATCC 700720) GN=sipA PE=1 SV=1	0.110656	0.0576049	0.0405797	0.0696134	0.0365488
P74873	Secreted effector protein SptP OS=Salmonella typhimurium (strain LT2 / SGSC1412 / ATCC 700720) GN=sptP PE=1 SV=1	0.168033	0.0101061	0.0299517	0.0693635	0.0860243
P0CL43	Invasion lipoprotein invH OS=Salmonella typhimurium (strain LT2 / SGSC1412 / ATCC 700720) GN=invH PE=3 SV=1	0.102459	0.0474987	0.0415459	0.0638345	0.0335819
Q7CQD4	Guanine nucleotide exchange factor sopE2 OS=Salmonella typhimurium (strain LT2 / SGSC1412 / ATCC 700720) GN=sopE2 PE=1 SV=3	0.131148	0.0394138	0.0183575	0.062973	0.0599723
Q8ZM22	Putative methyl-accepting chemotaxis protein OS=Salmonella typhimurium (strain LT2 / SGSC1412 / ATCC 700720) GN=STM3138 PE=4 SV=1	0.0614754	0.0353714	0.0908213	0.062556	0.0277407
P40699	Surface presentation of antigens protein SpaO OS=Salmonella typhimurium (strain LT2 / SGSC1412 / ATCC 700720) GN=spaO PE=1 SV=1	0.0758197	0.0586155	0.0463768	0.0602706	0.0147911
Q8ZKE2	Fumarase B OS=Salmonella typhimurium (strain LT2 / SGSC1412 / ATCC 700720) GN=fumB PE=4 SV=1	0.0942623	0.0656897	0.0154589	0.0584703	0.0398946
P35672	Protein InvG OS=Salmonella typhimurium (strain LT2 / SGSC1412 / ATCC 700720) GN=invG PE=1 SV=3	0.109631	0.0384032	0.0164251	0.0548198	0.0487234
P0CL45	Oxygen-regulated invasion protein OrgB OS=Salmonella typhimurium (strain LT2 / SGSC1412 / ATCC 700720) GN=orgB PE=1 SV=1	0.134221	0.0101061	0.00966184	0.0513298	0.0717865
Q8ZNL8	NAD-dependent dihydropyrimidine dehydrogenase subunit PreT OS=Salmonella typhimurium (strain LT2 / SGSC1412 / ATCC 700720) GN=preT PE=3 SV=1	0.0604508	0.0515412	0.036715	0.049569	0.0119902
P43015	Transcriptional regulator HilA OS=Salmonella typhimurium (strain LT2 / SGSC1412 / ATCC 700720) GN=hilA PE=2 SV=2	0.0809426	0.0515412	0.00966184	0.0473819	0.035822
Q8ZNR3	E3 ubiquitin-protein ligase SopA OS=Salmonella typhimurium (strain LT2 / SGSC1412 / ATCC 700720) GN=sopA PE=1 SV=1	0.0512295	0.054573	0.00966184	0.0384881	0.0250202
Q8ZNM0	Cytidine deaminase OS=Salmonella typhimurium (strain LT2 / SGSC1412 / ATCC 700720) GN=cdd PE=3 SV=1	0.0297131	0.0323396	0.0347826	0.0322784	0.0025353
Q8ZNL7	NAD-dependent dihydropyrimidine dehydrogenase subunit PreA OS=Salmonella typhimurium (strain LT2 / SGSC1412 / ATCC 700720) GN=preA PE=3 SV=1	0.0184426	0.0101061	0.0164251	0.0149913	0.00434928
Q8ZPT3	Putative outer membrane protein OS=Salmonella typhimurium (strain LT2 / SGSC1412 / ATCC 700720) GN=STM1328 PE=1 SV=1	0.0102459	0.0101061	0.00966184	0.0100046	0.000304975
Q8ZQW6	Ornithine decarboxylase isozyme, inducible OS=Salmonella typhimurium (strain LT2 / SGSC1412 / ATCC 700720) GN=speF PE=4 SV=1	0.0102459	0.0101061	0.00966184	0.0100046	0.000304975
P69343	Invasion protein InvF OS=Salmonella typhimurium (strain LT2 / SGSC1412 / ATCC 700720) GN=invF PE=1 SV=1	0.0102459	0.0101061	0.00966184	0.0100046	0.000304975
P0A1B9	Probable ATP synthase SpaL OS=Salmonella typhimurium (strain LT2 / SGSC1412 / ATCC 700720) GN=spaL PE=1 SV=1	0.0102459	0.0101061	0.00966184	0.0100046	0.000304975
Q8ZM14	Putative methyl-accepting chemotaxis protein OS=Salmonella typhimurium (strain LT2 / SGSC1412 / ATCC 700720) GN=STM3152 PE=4 SV=1	0.0102459	0.0101061	0.00966184	0.0100046	0.000304975

## Sheet: Replicate 1
Accession	Description	Protein FDR Confidence	Exp. q-value	# Peptides	# PSMs	Abundance Ratio: (F1, Heavy) / (F1, Light)	Abundance: F1: Light, Control, WT	Abundance: F1: Heavy, Sample, 13E
Q8ZPT3	Putative outer membrane protein OS=Salmonella typhimurium (strain LT2 / SGSC1412 / ATCC 700720) GN=STM1328 PE=1 SV=1	High	0	2	3	0.01	43250000
Q8ZQW6	Ornithine decarboxylase isozyme, inducible OS=Salmonella typhimurium (strain LT2 / SGSC1412 / ATCC 700720) GN=speF PE=4 SV=1	High	0	7	7	0.01	162100000
P69343	Invasion protein InvF OS=Salmonella typhimurium (strain LT2 / SGSC1412 / ATCC 700720) GN=invF PE=1 SV=1	High	0.00155642	2	2	0.01	27330000
P0A1B9	Probable ATP synthase SpaL OS=Salmonella typhimurium (strain LT2 / SGSC1412 / ATCC 700720) GN=spaL PE=1 SV=1	High	0	4	5	0.01	21600000
Q8ZM14	Putative methyl-accepting chemotaxis protein OS=Salmonella typhimurium (strain LT2 / SGSC1412 / ATCC 700720) GN=STM3152 PE=4 SV=1	High	0	3	5	0.01	9064000
Q8ZNL7	NAD-dependent dihydropyrimidine dehydrogenase subunit PreA OS=Salmonella typhimurium (strain LT2 / SGSC1412 / ATCC 700720) GN=preA PE=3 SV=1	High	0	5	5	0.018	936200000	16420000
Q8ZNM0	Cytidine deaminase OS=Salmonella typhimurium (strain LT2 / SGSC1412 / ATCC 700720) GN=cdd PE=3 SV=1	High	0	7	15	0.029	9952000000	285800000
Q8ZNR3	E3 ubiquitin-protein ligase SopA OS=Salmonella typhimurium (strain LT2 / SGSC1412 / ATCC 700720) GN=sopA PE=1 SV=1	High	0	11	12	0.05	214600000	10770000
P43015	Transcriptional regulator HilA OS=Salmonella typhimurium (strain LT2 / SGSC1412 / ATCC 700720) GN=hilA PE=2 SV=2	High	0	3	5	0.079	371700000	29250000
Q8ZNL8	NAD-dependent dihydropyrimidine dehydrogenase subunit PreT OS=Salmonella typhimurium (strain LT2 / SGSC1412 / ATCC 700720) GN=preT PE=3 SV=1	High	0	10	15	0.059	3037000000	177900000
P0CL45	Oxygen-regulated invasion protein OrgB OS=Salmonella typhimurium (strain LT2 / SGSC1412 / ATCC 700720) GN=orgB PE=1 SV=1	High	0	3	5	0.131	154600000	20210000
P35672	Protein InvG OS=Salmonella typhimurium (strain LT2 / SGSC1412 / ATCC 700720) GN=invG PE=1 SV=3	High	0	15	21	0.107	2214000000	236900000
Q8ZKE2	Fumarase B OS=Salmonella typhimurium (strain LT2 / SGSC1412 / ATCC 700720) GN=fumB PE=4 SV=1	High	0	16	20	0.092	481000000	44470000
P40699	Surface presentation of antigens protein SpaO OS=Salmonella typhimurium (strain LT2 / SGSC1412 / ATCC 700720) GN=spaO PE=1 SV=1	High	0	8	12	0.074	886500000	65940000
Q8ZM22	Putative methyl-accepting chemotaxis protein OS=Salmonella typhimurium (strain LT2 / SGSC1412 / ATCC 700720) GN=STM3138 PE=4 SV=1	High	0	4	5	0.06	1178000000	71160000
Q7CQD4	Guanine nucleotide exchange factor sopE2 OS=Salmonella typhimurium (strain LT2 / SGSC1412 / ATCC 700720) GN=sopE2 PE=1 SV=3	High	0	5	10	0.128	685200000	87530000
P0CL43	Invasion lipoprotein invH OS=Salmonella typhimurium (strain LT2 / SGSC1412 / ATCC 700720) GN=invH PE=3 SV=1	High	0	5	6	0.1	290600000	28920000
P74873	Secreted effector protein SptP OS=Salmonella typhimurium (strain LT2 / SGSC1412 / ATCC 700720) GN=sptP PE=1 SV=1	High	0	20	31	0.164	1454000000	238000000
P0CL52	Cell invasion protein SipA OS=Salmonella typhimurium (strain LT2 / SGSC1412 / ATCC 700720) GN=sipA PE=1 SV=1	High	0	31	72	0.108	9905000000	1071000000
P0CL47	Cell invasion protein SipC OS=Salmonella typhimurium (strain LT2 / SGSC1412 / ATCC 700720) GN=sipC PE=1 SV=1	High	0	15	24	0.128	2648000000	338500000
P0CL16	Chaperone protein sicP OS=Salmonella typhimurium (strain LT2 / SGSC1412 / ATCC 700720) GN=sicP PE=1 SV=1	High	0.000820345	2	3	0.151	203600000	30770000
Q56026	Cell invasion protein SipD OS=Salmonella typhimurium (strain LT2 / SGSC1412 / ATCC 700720) GN=sipD PE=1 SV=1	High	0	15	29	0.128	2408000000	308300000
Q56019	Cell invasion protein SipB OS=Salmonella typhimurium (strain LT2 / SGSC1412 / ATCC 700720) GN=sipB PE=1 SV=1	High	0	18	45	0.133	11490000000	1523000000
P65363	Cell division topological specificity factor OS=Salmonella typhimurium (strain LT2 / SGSC1412 / ATCC 700720) GN=minE PE=3 SV=1	High	0	2	4	0.01	11760000
P69066	Chaperone protein SicA OS=Salmonella typhimurium (strain LT2 / SGSC1412 / ATCC 700720) GN=sicA PE=1 SV=1	High	0	9	20	0.142	6742000000	954300000
O30916	Inositol phosphate phosphatase SopB OS=Salmonella typhimurium (strain LT2 / SGSC1412 / ATCC 700720) GN=sopB PE=1 SV=2	High	0	29	65	0.152	16490000000	2505000000
P41784	Protein PrgI OS=Salmonella typhimurium (strain LT2 / SGSC1412 / ATCC 700720) GN=prgI PE=1 SV=1	High	0	4	7	0.143	530800000	76020000
O30917	Chaperone protein SigE OS=Salmonella typhimurium (strain LT2 / SGSC1412 / ATCC 700720) GN=sigE PE=1 SV=1	High	0	2	7	0.203	3750000000	760400000
P0A1N0	Surface presentation of antigens protein SpaK OS=Salmonella typhimurium (strain LT2 / SGSC1412 / ATCC 700720) GN=spaK PE=1 SV=1	High	0	4	15	0.158	5815000000	921200000
P0A1F6	Uridine phosphorylase OS=Salmonella typhimurium (strain LT2 / SGSC1412 / ATCC 700720) GN=udp PE=1 SV=2	High	0	10	44	0.097	50890000000	4955000000
Q8ZLX8	Aerotaxis sensor receptor OS=Salmonella typhimurium (strain LT2 / SGSC1412 / ATCC 700720) GN=aer PE=4 SV=1	High	0	8	13	0.173	647400000	112200000
P0A261	Nucleoside-specific channel-forming protein tsx OS=Salmonella typhimurium (strain LT2 / SGSC1412 / ATCC 700720) GN=tsx PE=3 SV=1	High	0	10	20	0.156	7124000000	1112000000
Q7CPS9	Uncharacterized protein OS=Salmonella typhimurium (strain LT2 / SGSC1412 / ATCC 700720) GN=hybA PE=4 SV=1	High	0	3	4	0.257	140100000	36030000
Q8ZJY4	Methyl-accepting chemotaxis protein I OS=Salmonella typhimurium (strain LT2 / SGSC1412 / ATCC 700720) GN=tsr PE=4 SV=1	High	0	7	16	0.089	483800000	43020000
P41783	Protein PrgH OS=Salmonella typhimurium (strain LT2 / SGSC1412 / ATCC 700720) GN=prgH PE=1 SV=1	High	0	7	9	0.138	583400000	80550000
Q8ZNA0	Nucleoside permease OS=Salmonella typhimurium (strain LT2 / SGSC1412 / ATCC 700720) GN=nupC PE=3 SV=1	High	0	6	7	0.139	775300000	107600000
Q8ZLX9	Putative methyl-accepting chemotaxis protein OS=Salmonella typhimurium (strain LT2 / SGSC1412 / ATCC 700720) GN=STM3216 PE=4 SV=1	High	0	15	29	0.19	4556000000	866500000
Q9FA46	Tricarboxylic transport protein OS=Salmonella typhimurium (strain LT2 / SGSC1412 / ATCC 700720) GN=STM2786 PE=4 SV=1	High	0	9	19	0.21	2083000000	437900000
Q02755	Methyl-accepting chemotaxis citrate transducer OS=Salmonella typhimurium (strain LT2 / SGSC1412 / ATCC 700720) GN=tcp PE=3 SV=1	High	0	8	11	0.239	777900000	185600000
Q7CQU3	Anaerobic dimethyl sulfoxide reductase, subunit B OS=Salmonella typhimurium (strain LT2 / SGSC1412 / ATCC 700720) GN=dmsB PE=4 SV=1	High	0	4	7	0.182	338000000	61590000
Q8ZPJ8	Putative dimethyl sulphoxide reductase OS=Salmonella typhimurium (strain LT2 / SGSC1412 / ATCC 700720) GN=STM1497 PE=4 SV=1	High	0	4	7	0.182	338000000	61590000
P09384	Chemotaxis protein CheA OS=Salmonella typhimurium (strain LT2 / SGSC1412 / ATCC 700720) GN=cheA PE=1 SV=1	High	0	11	17	0.231	1400000000	322700000
P26417	Flagellar protein FliL OS=Salmonella typhimurium (strain LT2 / SGSC1412 / ATCC 700720) GN=fliL PE=3 SV=1	High	0	3	5	0.224	288100000	64460000
Q8ZJZ8	Isoaspartyl dipeptidase OS=Salmonella typhimurium (strain LT2 / SGSC1412 / ATCC 700720) GN=iadA PE=3 SV=1	High	0	10	16	0.26	1956000000	507700000
Q8ZNE6	Putative chemotaxis signal transduction protein OS=Salmonella typhimurium (strain LT2 / SGSC1412 / ATCC 700720) GN=STM2314 PE=4 SV=1	High	0	7	16	0.237	2248000000	532200000
P06110	Chemotaxis protein CheW OS=Salmonella typhimurium (strain LT2 / SGSC1412 / ATCC 700720) GN=cheW PE=1 SV=1	High	0	3	9	0.25	3745000000	934800000
Q7CQ26	Putative cytoplasmic protein OS=Salmonella typhimurium (strain LT2 / SGSC1412 / ATCC 700720) GN=STM2475 PE=4 SV=1	High	0	2	3	0.229	95940000	22010000
Q8ZPA9	Methyl-accepting chemotaxis protein III OS=Salmonella typhimurium (strain LT2 / SGSC1412 / ATCC 700720) GN=trg PE=4 SV=2	High	0	12	15	0.382	1317000000	502500000
Q8ZPV4	Putative periplasmic protein OS=Salmonella typhimurium (strain LT2 / SGSC1412 / ATCC 700720) GN=STM1300 PE=4 SV=1	High	0	2	3	0.222	647100000	143500000
P67091	Universal stress protein F OS=Salmonella typhimurium (strain LT2 / SGSC1412 / ATCC 700720) GN=uspF PE=1 SV=1	High	0	11	32	0.258	11000000000	2837000000
P55891	Motility protein A OS=Salmonella typhimurium (strain LT2 / SGSC1412 / ATCC 700720) GN=motA PE=3 SV=1	High	0.00308166	1	3	0.273	148200000	40400000
P04285	Oligopeptide transport ATP-binding protein OppD OS=Salmonella typhimurium (strain LT2 / SGSC1412 / ATCC 700720) GN=oppD PE=3 SV=1	High	0	2	2	0.692	22730000	15730000
P23905	D-galactose-binding periplasmic protein OS=Salmonella typhimurium (strain LT2 / SGSC1412 / ATCC 700720) GN=mglB PE=1 SV=2	High	0	16	40	0.244	6765000000	1653000000
Q8ZP50	Outer membrane protein W OS=Salmonella typhimurium (strain LT2 / SGSC1412 / ATCC 700720) GN=ompW PE=3 SV=1	High	0.000820345	1	2	0.265	775600000	205300000
P0A1J1	Flagellar hook protein FlgE OS=Salmonella typhimurium (strain LT2 / SGSC1412 / ATCC 700720) GN=flgE PE=1 SV=2	High	0	8	13	0.336	841500000	283100000
P37600	Thiosulfate reductase OS=Salmonella typhimurium (strain LT2 / SGSC1412 / ATCC 700720) GN=phsA PE=3 SV=2	High	0	3	4	0.062	63740000	3968000
Q7CPA4	Putative alkylphosphonate uptake protein in phosphonate metabolism OS=Salmonella typhimurium (strain LT2 / SGSC1412 / ATCC 700720) GN=phnA PE=4 SV=1	High	0	2	7	0.101	4667000000	471000000
Q8ZQD3	Anaerobic dimethyl sulfoxide reductase, subunit A OS=Salmonella typhimurium (strain LT2 / SGSC1412 / ATCC 700720) GN=dmsA PE=4 SV=1	High	0	18	30	0.328	1107000000	363500000
Q8ZQR7	Molybdate transporter OS=Salmonella typhimurium (strain LT2 / SGSC1412 / ATCC 700720) GN=modA PE=4 SV=1	High	0	6	11	0.329	483200000	158900000
P02941	Methyl-accepting chemotaxis protein II OS=Salmonella typhimurium (strain LT2 / SGSC1412 / ATCC 700720) GN=tar PE=1 SV=3	High	0	16	39	0.338	10310000000	3484000000
Q7CQP6	Scaffolding protein for murein-synthesizing holoenzyme OS=Salmonella typhimurium (strain LT2 / SGSC1412 / ATCC 700720) GN=mipA PE=4 SV=1	High	0	1	2	0.342	295300000	101000000
Q8ZM16	Hydrogenase-2, large subunit OS=Salmonella typhimurium (strain LT2 / SGSC1412 / ATCC 700720) GN=hybC PE=3 SV=1	High	0	11	20	0.282	788600000	222700000
P04042	Chemotaxis response regulator protein-glutamate methylesterase OS=Salmonella typhimurium (strain LT2 / SGSC1412 / ATCC 700720) GN=cheB PE=1 SV=1	High	0	7	11	0.375	1279000000	480400000
Q7CQX5	Succinate dehydrogenase hydrophobic membrane anchor subunit OS=Salmonella typhimurium (strain LT2 / SGSC1412 / ATCC 700720) GN=sdhD PE=4 SV=1	High	0	2	3	0.326	689500000	224900000
Q56106	Lysine-N-methylase OS=Salmonella typhimurium (strain LT2 / SGSC1412 / ATCC 700720) GN=fliB PE=3 SV=1	High	0	3	5	0.064	106300000	6767000
Q8ZNU4	Ferritin OS=Salmonella typhimurium (strain LT2 / SGSC1412 / ATCC 700720) GN=ftn PE=3 SV=1	High	0	3	11	0.253	2993000000	758500000
P26265	2',3'-cyclic-nucleotide 2'-phosphodiesterase/3'-nucleotidase OS=Salmonella typhimurium (strain LT2 / SGSC1412 / ATCC 700720) GN=cpdB PE=3 SV=2	High	0	6	14	0.37	419700000	155300000
Q7CQ00	Ribosome associated factor OS=Salmonella typhimurium (strain LT2 / SGSC1412 / ATCC 700720) GN=yfiA PE=4 SV=1	High	0	4	11	0.372	3424000000	1273000000
P07800	Protein phosphatase CheZ OS=Salmonella typhimurium (strain LT2 / SGSC1412 / ATCC 700720) GN=cheZ PE=1 SV=1	High	0	7	13	0.263	1166000000	306200000
Q7CP66	Thymidine phosphorylase OS=Salmonella typhimurium (strain LT2 / SGSC1412 / ATCC 700720) GN=deoA PE=1 SV=1	High	0	19	29	0.447	4939000000	2207000000
P0A1P8	Glutaredoxin-1 OS=Salmonella typhimurium (strain LT2 / SGSC1412 / ATCC 700720) GN=grxA PE=3 SV=1	High	0	2	6	0.299	986500000	295100000
Q7CQ27	Putative iron-dependent peroxidase OS=Salmonella typhimurium (strain LT2 / SGSC1412 / ATCC 700720) GN=STM2446 PE=4 SV=1	High	0.000820345	1	1	0.424	133900000	56780000
Q7CQW0	Glutamine high-affinity transporter OS=Salmonella typhimurium (strain LT2 / SGSC1412 / ATCC 700720) GN=glnH PE=3 SV=1	High	0	10	18	0.347	1638000000	568100000
Q8ZNG7	Periplasmic glycerophosphodiester phosphodiesterase OS=Salmonella typhimurium (strain LT2 / SGSC1412 / ATCC 700720) GN=glpQ PE=4 SV=1	High	0	23	87	0.391	36030000000	14070000000
P0A2D5	Chemotaxis protein CheY OS=Salmonella typhimurium (strain LT2 / SGSC1412 / ATCC 700720) GN=cheY PE=1 SV=2	High	0	4	12	0.5	2332000000	1166000000
P19265	Ethanolamine ammonia-lyase light chain OS=Salmonella typhimurium (strain LT2 / SGSC1412 / ATCC 700720) GN=eutC PE=3 SV=3	High	0.000820345	3	3	0.704	112200000	78990000
Q7CPE9	Putative cytochrome c peroxidase OS=Salmonella typhimurium (strain LT2 / SGSC1412 / ATCC 700720) GN=STM3820 PE=4 SV=1	High	0	5	6	0.384	222400000	85500000
P40720	Fumarate hydratase class I, aerobic OS=Salmonella typhimurium (strain LT2 / SGSC1412 / ATCC 700720) GN=fumA PE=3 SV=3	High	0	17	35	0.4	3370000000	1347000000
P0A2D1	Oxidoreductase UcpA OS=Salmonella typhimurium (strain LT2 / SGSC1412 / ATCC 700720) GN=ucpA PE=3 SV=1	High	0	12	22	0.412	4820000000	1986000000
Q8ZJV8	Deoxyribose-phosphate aldolase OS=Salmonella typhimurium (strain LT2 / SGSC1412 / ATCC 700720) GN=deoC PE=3 SV=2	High	0	13	33	0.409	11880000000	4864000000
P30012	Nicotinate-nucleotide pyrophosphorylase [carboxylating] OS=Salmonella typhimurium (strain LT2 / SGSC1412 / ATCC 700720) GN=nadC PE=1 SV=3	High	0.000820345	1	2	0.424	59570000	25270000
Q8ZNG3	sn-glycerol-3-phosphate dehydrogenase (Anaerobic), K-small subunit OS=Salmonella typhimurium (strain LT2 / SGSC1412 / ATCC 700720) GN=glpC PE=4 SV=1	High	0	13	26	0.409	3581000000	1466000000
Q8ZP60	Phage shock protein OS=Salmonella typhimurium (strain LT2 / SGSC1412 / ATCC 700720) GN=pspA PE=4 SV=1	High	0	2	2	0.386	529300000	204600000
Q7CQX3	Cytochrome d terminal oxidase polypeptide subunit II OS=Salmonella typhimurium (strain LT2 / SGSC1412 / ATCC 700720) GN=cydB PE=4 SV=1	High	0	1	4	0.415	441500000	183400000
P58683	Class B acid phosphatase OS=Salmonella typhimurium (strain LT2 / SGSC1412 / ATCC 700720) GN=aphA PE=1 SV=1	High	0	4	6	0.351	197000000	69060000
P06202	Periplasmic oligopeptide-binding protein OS=Salmonella typhimurium (strain LT2 / SGSC1412 / ATCC 700720) GN=oppA PE=1 SV=2	High	0	19	32	0.443	2674000000	1185000000
Q8ZPY8	Putative periplasmic protein OS=Salmonella typhimurium (strain LT2 / SGSC1412 / ATCC 700720) GN=STM1249 PE=1 SV=1	High	0	2	9	0.487	1762000000	858400000
Q8ZKP3	Glycerol kinase OS=Salmonella typhimurium (strain LT2 / SGSC1412 / ATCC 700720) GN=glpK PE=3 SV=3	High	0	30	104	0.425	76700000000	32630000000
P67714	Nucleoid-associated protein YejK OS=Salmonella typhimurium (strain LT2 / SGSC1412 / ATCC 700720) GN=yejK PE=3 SV=2	High	0.000820345	1	1	0.258	135200000	34910000
Q8ZNG5	Glycerol-3-phosphate dehydrogenase OS=Salmonella typhimurium (strain LT2 / SGSC1412 / ATCC 700720) GN=glpA PE=3 SV=1	High	0	20	41	0.422	5807000000	2448000000
Q7CQ05	Autonomous glycyl radical cofactor OS=Salmonella typhimurium (strain LT2 / SGSC1412 / ATCC 700720) GN=grcA PE=3 SV=1	High	0	10	23	0.417	8065000000	3360000000
Q8ZN98	Putative negative regulator OS=Salmonella typhimurium (strain LT2 / SGSC1412 / ATCC 700720) GN=yfeD PE=4 SV=1	High	0	3	4	0.395	108600000	42930000
Q8ZMY1	Gifsy-1 prophage protein OS=Salmonella typhimurium (strain LT2 / SGSC1412 / ATCC 700720) GN=STM2622 PE=4 SV=1	High	0	1	2	0.629	91850000	57740000
H9L441	Gifsy-2 prophage protein OS=Salmonella typhimurium (strain LT2 / SGSC1412 / ATCC 700720) GN=STM1018 PE=4 SV=1	High	0	1	2	0.629	91850000	57740000
Q8ZQQ9	Histidine ammonia-lyase OS=Salmonella typhimurium (strain LT2 / SGSC1412 / ATCC 700720) GN=hutH PE=3 SV=1	High	0	5	7	0.466	264200000	123200000
Q8ZQT9	Cytochrome d terminal oxidase, polypeptide subunit I OS=Salmonella typhimurium (strain LT2 / SGSC1412 / ATCC 700720) GN=cydA PE=4 SV=1	High	0	13	31	0.535	5219000000	2791000000
H9L444	Gifsy-1 prophage protein OS=Salmonella typhimurium (strain LT2 / SGSC1412 / ATCC 700720) GN=STM1012 PE=4 SV=1	High	0.000820345	1	1	0.54	25660000	13860000
Q7CPA0	Putative outer membrane lipoprotein OS=Salmonella typhimurium (strain LT2 / SGSC1412 / ATCC 700720) GN=yjeI PE=4 SV=1	High	0	2	6	0.557	963500000	536400000
Q8ZPZ0	Isocitrate dehydrogenase [NADP] OS=Salmonella typhimurium (strain LT2 / SGSC1412 / ATCC 700720) GN=icdA PE=3 SV=1	High	0	20	53	0.447	16440000000	7357000000
P67638	Fumarate reductase subunit C OS=Salmonella typhimurium (strain LT2 / SGSC1412 / ATCC 700720) GN=frdC PE=3 SV=1	High	0.000820345	1	2	0.345	340400000	117400000
Q8ZPS3	Phosphoenolpyruvate synthase OS=Salmonella typhimurium (strain LT2 / SGSC1412 / ATCC 700720) GN=pps PE=3 SV=1	High	0	28	66	0.468	6979000000	3268000000
Q8ZKB4	Succinate dehydrogenase iron-sulfur subunit OS=Salmonella typhimurium (strain LT2 / SGSC1412 / ATCC 700720) GN=frdB PE=3 SV=1	High	0	8	26	0.542	2962000000	1604000000
P19264	Ethanolamine ammonia-lyase heavy chain OS=Salmonella typhimurium (strain LT2 / SGSC1412 / ATCC 700720) GN=eutB PE=4 SV=2	High	0	5	9	0.545	269600000	146900000
Q8ZPW5	Putative cytoplasmic protein OS=Salmonella typhimurium (strain LT2 / SGSC1412 / ATCC 700720) GN=yeaK PE=4 SV=1	High	0.000820345	2	3	0.471	121800000	57390000
Q8ZQY4	Pyrimidine-specific ribonucleoside hydrolase RihA OS=Salmonella typhimurium (strain LT2 / SGSC1412 / ATCC 700720) GN=rihA PE=3 SV=1	High	0	3	4	0.414	320100000	132600000
Q8ZR04	Lipoyl synthase OS=Salmonella typhimurium (strain LT2 / SGSC1412 / ATCC 700720) GN=lipA PE=3 SV=1	High	0	4	6	0.522	468900000	244600000
P36936	Peptidase E OS=Salmonella typhimurium (strain LT2 / SGSC1412 / ATCC 700720) GN=pepE PE=1 SV=1	High	0	4	5	0.484	570200000	276100000
Q8ZNG4	Anaerobic glycerol-3-phosphate dehydrogenase subunit B OS=Salmonella typhimurium (strain LT2 / SGSC1412 / ATCC 700720) GN=glpB PE=3 SV=1	High	0	7	11	0.43	2054000000	882200000
Q8ZKS9	Formate dehydrogenase-O, Fe-S subunit OS=Salmonella typhimurium (strain LT2 / SGSC1412 / ATCC 700720) GN=fdoH PE=4 SV=1	High	0	2	3	0.328	248500000	81450000
Q8ZPJ3	Spermidine N1-acetyltransferase OS=Salmonella typhimurium (strain LT2 / SGSC1412 / ATCC 700720) GN=speG PE=4 SV=1	High	0	1	3	0.508	165600000	84090000
Q8ZMD0	L-serine dehydratase OS=Salmonella typhimurium (strain LT2 / SGSC1412 / ATCC 700720) GN=sdaB PE=4 SV=2	High	0	8	12	0.386	1013000000	390600000
P0A1S8	Uncharacterized protein YajD OS=Salmonella typhimurium (strain LT2 / SGSC1412 / ATCC 700720) GN=yajD PE=4 SV=1	High	0.000820345	1	1	0.335	37380000	12530000
Q7CP97	Fumarate reductase flavoprotein subunit OS=Salmonella typhimurium (strain LT2 / SGSC1412 / ATCC 700720) GN=frdA PE=3 SV=1	High	0	22	54	0.553	11400000000	6297000000
Q8ZMJ9	Arabinose 5-phosphate isomerase GutQ OS=Salmonella typhimurium (strain LT2 / SGSC1412 / ATCC 700720) GN=gutQ PE=3 SV=2	High	0	3	3	0.166	629000000	104200000
Q8ZND2	Putative phosphotransferase system OS=Salmonella typhimurium (strain LT2 / SGSC1412 / ATCC 700720) GN=STM2344 PE=4 SV=1	Medium	0.0173853	1	1	0.531	43770000	23250000
Q8ZLZ4	Outer membrane channel OS=Salmonella typhimurium (strain LT2 / SGSC1412 / ATCC 700720) GN=tolC PE=4 SV=1	High	0	7	13	0.526	592600000	311700000
Q8ZPL4	Outer membrane protein N OS=Salmonella typhimurium (strain LT2 / SGSC1412 / ATCC 700720) GN=ompN PE=4 SV=1	High	0.00597907	1	3	0.63	473800000	298300000
P30705	Outer membrane pore protein E OS=Salmonella typhimurium (strain LT2 / SGSC1412 / ATCC 700720) GN=phoE PE=2 SV=1	High	0.00597907	1	3	0.63	473800000	298300000
Q8ZRE7	UPF0345 protein YaiE OS=Salmonella typhimurium (strain LT2 / SGSC1412 / ATCC 700720) GN=yaiE PE=3 SV=1	High	0.000820345	2	2	0.403	249300000	100400000
Q7CQP2	PTS family sugar specific enzyme IIB for cellobiose, arbutin, and salicin OS=Salmonella typhimurium (strain LT2 / SGSC1412 / ATCC 700720) GN=celA PE=4 SV=1	High	0.00155642	1	2	0.539	120300000	64860000
Q8ZKC2	Anaerobic C4-dicarboxylate transporter OS=Salmonella typhimurium (strain LT2 / SGSC1412 / ATCC 700720) GN=dcuA PE=3 SV=1	High	0.000820345	1	2	0.527	116100000	61150000
Q7CPE0	Initiation of chromosome replication OS=Salmonella typhimurium (strain LT2 / SGSC1412 / ATCC 700720) GN=mioC PE=4 SV=1	High	0.00155642	1	1	0.01	35140000
P06196	Silent protein UshA(0) OS=Salmonella typhimurium (strain LT2 / SGSC1412 / ATCC 700720) GN=ushA PE=3 SV=2	High	0	7	16	0.546	763300000	417000000
Q8ZP10	Site-determining protein OS=Salmonella typhimurium (strain LT2 / SGSC1412 / ATCC 700720) GN=minD PE=3 SV=1	High	0	11	36	0.56	8515000000	4767000000
Q8ZKP9	(4S)-4-hydroxy-5-phosphonooxypentane-2,3-dione isomerase OS=Salmonella typhimurium (strain LT2 / SGSC1412 / ATCC 700720) GN=lsrG PE=2 SV=2	High	0	2	2	0.619	250400000	155000000
P0A1Y8	NADH-quinone oxidoreductase subunit E OS=Salmonella typhimurium (strain LT2 / SGSC1412 / ATCC 700720) GN=nuoE PE=3 SV=1	High	0	5	13	0.428	1095000000	468800000
Q8ZP17	D-amino acid dehydrogenase OS=Salmonella typhimurium (strain LT2 / SGSC1412 / ATCC 700720) GN=dadA PE=3 SV=1	High	0	3	6	0.573	214700000	123000000
P65359	Septum site-determining protein MinC OS=Salmonella typhimurium (strain LT2 / SGSC1412 / ATCC 700720) GN=minC PE=1 SV=1	High	0	4	7	0.587	273600000	160600000
Q8ZMW7	Chorismate mutase P OS=Salmonella typhimurium (strain LT2 / SGSC1412 / ATCC 700720) GN=pheA PE=4 SV=1	High	0	2	4	0.546	84830000	46350000
Q7CQJ6	Putative cytoplasmic protein OS=Salmonella typhimurium (strain LT2 / SGSC1412 / ATCC 700720) GN=ydfZ PE=4 SV=1	High	0	3	5	0.758	454400000	344600000
P64209	GTP cyclohydrolase 1 OS=Salmonella typhimurium (strain LT2 / SGSC1412 / ATCC 700720) GN=folE PE=3 SV=2	High	0.00155642	2	2	0.58	104300000	60540000
Q8ZNG6	MFS family, sn-glycerol-3-phosphate transport protein OS=Salmonella typhimurium (strain LT2 / SGSC1412 / ATCC 700720) GN=glpT PE=4 SV=1	High	0	9	15	0.579	992300000	574700000
Q8ZKS8	Formate dehydrogenase OS=Salmonella typhimurium (strain LT2 / SGSC1412 / ATCC 700720) GN=fdoG PE=4 SV=3	High	0	16	21	0.819	347300000	284500000
Q8ZS17	UPF0246 protein YaaA OS=Salmonella typhimurium (strain LT2 / SGSC1412 / ATCC 700720) GN=yaaA PE=3 SV=1	High	0	2	5	0.694	75390000	52340000
P37421	ADP-heptose--LPS heptosyltransferase 2 OS=Salmonella typhimurium (strain LT2 / SGSC1412 / ATCC 700720) GN=rfaF PE=3 SV=1	High	0	2	4	0.963	84900000	81730000
Q7CPT7	Periplasmic L-asparaginase II OS=Salmonella typhimurium (strain LT2 / SGSC1412 / ATCC 700720) GN=ansB PE=3 SV=1	High	0	13	40	0.595	6002000000	3571000000
P0A251	Alkyl hydroperoxide reductase subunit C OS=Salmonella typhimurium (strain LT2 / SGSC1412 / ATCC 700720) GN=ahpC PE=1 SV=2	High	0	11	36	0.617	8892000000	5488000000
P26978	Bifunctional purine biosynthesis protein PurH OS=Salmonella typhimurium (strain LT2 / SGSC1412 / ATCC 700720) GN=purH PE=3 SV=2	High	0	2	4	0.506	40840000	20670000
Q8ZKV8	Ribokinase OS=Salmonella typhimurium (strain LT2 / SGSC1412 / ATCC 700720) GN=rbsK PE=3 SV=1	Medium	0.0120567	1	1	0.315	55300000	17440000
P67693	Cell division protein ZapD OS=Salmonella typhimurium (strain LT2 / SGSC1412 / ATCC 700720) GN=zapD PE=3 SV=1	High	0	4	4	0.28	93550000	26160000
Q8ZK26	Putative permease OS=Salmonella typhimurium (strain LT2 / SGSC1412 / ATCC 700720) GN=yjgQ PE=4 SV=1	High	0	2	2	0.676	146000000	98750000
Q8ZNN4	Methionine--tRNA ligase OS=Salmonella typhimurium (strain LT2 / SGSC1412 / ATCC 700720) GN=metG PE=3 SV=3	High	0	12	20	0.514	1210000000	621800000
Q8ZRM2	Hydroxyacylglutathione hydrolase OS=Salmonella typhimurium (strain LT2 / SGSC1412 / ATCC 700720) GN=gloB PE=1 SV=1	High	0	5	9	0.44	241400000	106300000
Q8ZL48	Phosphopantetheine adenylyltransferase OS=Salmonella typhimurium (strain LT2 / SGSC1412 / ATCC 700720) GN=coaD PE=3 SV=1	High	0.00155642	1	1	0.622	79290000	49280000
Q9L6M0	3-octaprenyl-4-hydroxybenzoate carboxy-lyase OS=Salmonella typhimurium (strain LT2 / SGSC1412 / ATCC 700720) GN=ubiD PE=3 SV=1	Medium	0.0326232	1	2	0.237	46890000	11130000
Q7CQZ5	RNA chaperone, negative regulator of cspA transcription OS=Salmonella typhimurium (strain LT2 / SGSC1412 / ATCC 700720) GN=cspE PE=1 SV=1	High	0	5	16	0.406	1444000000	585700000
Q8ZQU3	Succinate dehydrogenase flavoprotein subunit OS=Salmonella typhimurium (strain LT2 / SGSC1412 / ATCC 700720) GN=sdhA PE=3 SV=1	High	0	19	53	0.622	7853000000	4885000000
P0A212	DNA gyrase inhibitor OS=Salmonella typhimurium (strain LT2 / SGSC1412 / ATCC 700720) GN=sbmC PE=3 SV=1	High	0	3	3	1.087	221900000	241200000
P0A1F8	Aspartate-semialdehyde dehydrogenase OS=Salmonella typhimurium (strain LT2 / SGSC1412 / ATCC 700720) GN=asd PE=1 SV=1	High	0	6	15	0.617	951000000	586700000
Q7CQY9	Glutamate/aspartate transporter OS=Salmonella typhimurium (strain LT2 / SGSC1412 / ATCC 700720) GN=gltL PE=4 SV=1	High	0.000820345	1	3	0.51	81460000	41550000
Q8ZPV5	Selenide, water dikinase OS=Salmonella typhimurium (strain LT2 / SGSC1412 / ATCC 700720) GN=selD PE=3 SV=1	High	0	4	5	0.606	498100000	301900000
Q7CPU5	D-erythrose-4-phosphate dehydrogenase OS=Salmonella typhimurium (strain LT2 / SGSC1412 / ATCC 700720) GN=epd PE=3 SV=1	High	0	7	8	0.671	279600000	187700000
Q8ZQX6	Sugar Specific PTS family, n-acetylglucosamine-specific enzyme IIABC OS=Salmonella typhimurium (strain LT2 / SGSC1412 / ATCC 700720) GN=nagE PE=4 SV=1	High	0	5	9	0.749	625900000	468600000
Q7CPZ3	Outer membrane protein assembly factor BamE OS=Salmonella typhimurium (strain LT2 / SGSC1412 / ATCC 700720) GN=bamE PE=3 SV=1	High	0	1	3	0.593	237500000	140800000
P41033	Phosphoenolpyruvate carboxykinase [ATP] OS=Salmonella typhimurium (strain LT2 / SGSC1412 / ATCC 700720) GN=pckA PE=3 SV=2	High	0	26	76	0.644	19460000000	12530000000
Q8ZPW0	Putative aldehyde reductase OS=Salmonella typhimurium (strain LT2 / SGSC1412 / ATCC 700720) GN=STM1288 PE=4 SV=1	High	0	2	3	0.628	44770000	28090000
Q8ZP21	Glutamate dehydrogenase OS=Salmonella typhimurium (strain LT2 / SGSC1412 / ATCC 700720) GN=STM1795 PE=3 SV=1	High	0	14	31	0.524	5107000000	2678000000
Q7CPA1	Aspartate ammonia-lyase OS=Salmonella typhimurium (strain LT2 / SGSC1412 / ATCC 700720) GN=aspA PE=3 SV=1	High	0	20	76	0.583	52110000000	30370000000
Q8ZQU2	Succinate dehydrogenase iron-sulfur subunit OS=Salmonella typhimurium (strain LT2 / SGSC1412 / ATCC 700720) GN=sdhB PE=3 SV=2	High	0	15	39	0.655	8838000000	5788000000
Q8ZLQ2	Putative periplasmic protein OS=Salmonella typhimurium (strain LT2 / SGSC1412 / ATCC 700720) GN=yhcB PE=4 SV=1	High	0	5	11	0.706	1193000000	842800000
P10503	Bifunctional protein PutA OS=Salmonella typhimurium (strain LT2 / SGSC1412 / ATCC 700720) GN=putA PE=2 SV=4	High	0	35	76	0.634	9885000000	6268000000
Q8ZM76	Glycine dehydrogenase (decarboxylating) OS=Salmonella typhimurium (strain LT2 / SGSC1412 / ATCC 700720) GN=gcvP PE=3 SV=3	High	0	24	49	0.615	5193000000	3195000000
P02910	Histidine-binding periplasmic protein OS=Salmonella typhimurium (strain LT2 / SGSC1412 / ATCC 700720) GN=hisJ PE=1 SV=1	High	0	3	7	0.739	225400000	166500000
P0A1R8	DNA-binding protein HU-beta OS=Salmonella typhimurium (strain LT2 / SGSC1412 / ATCC 700720) GN=hupB PE=3 SV=1	High	0	4	15	0.641	24400000000	15640000000
P0A2F2	NAD-dependent protein deacylase OS=Salmonella typhimurium (strain LT2 / SGSC1412 / ATCC 700720) GN=cobB PE=1 SV=2	High	0	4	5	0.605	329000000	199000000
Q8ZM07	Putative alcohol dehydrogenase OS=Salmonella typhimurium (strain LT2 / SGSC1412 / ATCC 700720) GN=yqhD PE=4 SV=1	High	0	8	15	0.637	1523000000	970100000
P0A9Y2	Cold shock protein CspA OS=Salmonella typhimurium (strain LT2 / SGSC1412 / ATCC 700720) GN=cspA PE=3 SV=2	High	0	3	7	0.482	421700000	203100000
P15888	Oxygen-insensitive NAD(P)H nitroreductase OS=Salmonella typhimurium (strain LT2 / SGSC1412 / ATCC 700720) GN=nfsB PE=1 SV=1	High	0	6	10	0.644	981600000	632600000
Q8ZK12	Putative type II restriction enzyme, methylase subunit OS=Salmonella typhimurium (strain LT2 / SGSC1412 / ATCC 700720) GN=STM4495 PE=4 SV=1	High	0	2	2	0.592	69380000	41090000
P19576	Maltose-binding periplasmic protein OS=Salmonella typhimurium (strain LT2 / SGSC1412 / ATCC 700720) GN=malE PE=1 SV=2	High	0	18	42	0.649	5505000000	3571000000
Q8ZRW0	LPS-assembly protein LptD OS=Salmonella typhimurium (strain LT2 / SGSC1412 / ATCC 700720) GN=lptD PE=1 SV=1	High	0	6	8	0.732	287600000	210600000
Q8ZRS8	Aconitate hydratase B OS=Salmonella typhimurium (strain LT2 / SGSC1412 / ATCC 700720) GN=acnB PE=1 SV=1	High	0	34	97	0.66	14450000000	9541000000
P0A1W2	Signal peptidase I OS=Salmonella typhimurium (strain LT2 / SGSC1412 / ATCC 700720) GN=lepB PE=3 SV=1	High	0	3	9	0.541	216300000	117100000
P67179	Probable transcriptional regulatory protein YebC OS=Salmonella typhimurium (strain LT2 / SGSC1412 / ATCC 700720) GN=yebC PE=3 SV=1	High	0	3	5	0.45	368900000	165900000
Q8ZQL2	Putative glutathione S-transferase OS=Salmonella typhimurium (strain LT2 / SGSC1412 / ATCC 700720) GN=yliJ PE=4 SV=1	High	0	7	11	0.667	1541000000	1028000000
Q8ZNS0	AMP nucleosidase OS=Salmonella typhimurium (strain LT2 / SGSC1412 / ATCC 700720) GN=amn PE=1 SV=1	Medium	0.015331	1	2	0.588	95140000	55930000
Q7CPD3	Putative cytoplasmic protein OS=Salmonella typhimurium (strain LT2 / SGSC1412 / ATCC 700720) GN=yihD PE=4 SV=1	High	0	3	4	0.532	259800000	138200000
Q7CQR2	UPF0502 protein YceH OS=Salmonella typhimurium (strain LT2 / SGSC1412 / ATCC 700720) GN=yceH PE=3 SV=1	High	0	5	8	0.968	407900000	395000000
P0A2C5	Ribose import binding protein RbsB OS=Salmonella typhimurium (strain LT2 / SGSC1412 / ATCC 700720) GN=rbsB PE=1 SV=1	High	0	14	44	0.751	6154000000	4620000000
Q7CQ32	Lipoprotein OS=Salmonella typhimurium (strain LT2 / SGSC1412 / ATCC 700720) GN=vacJ PE=4 SV=1	High	0	4	6	0.596	338600000	201800000
Q7CQK3	NAD(P) transhydrogenase subunit beta OS=Salmonella typhimurium (strain LT2 / SGSC1412 / ATCC 700720) GN=pntB PE=3 SV=1	High	0	4	5	0.849	464400000	394200000
P19480	Alkyl hydroperoxide reductase subunit F OS=Salmonella typhimurium (strain LT2 / SGSC1412 / ATCC 700720) GN=ahpF PE=1 SV=1	High	0	6	9	0.664	242700000	161000000
Q8ZN40	Cysteine desulfurase IscS OS=Salmonella typhimurium (strain LT2 / SGSC1412 / ATCC 700720) GN=iscS PE=3 SV=1	High	0	5	7	0.888	284500000	252500000
Q7CQP4	Putative oxidoreductase OS=Salmonella typhimurium (strain LT2 / SGSC1412 / ATCC 700720) GN=ydjA PE=4 SV=1	High	0	5	11	0.776	538200000	417800000
P40676	Transcriptional regulator SlyA OS=Salmonella typhimurium (strain LT2 / SGSC1412 / ATCC 700720) GN=slyA PE=1 SV=3	High	0	2	3	0.667	646700000	431300000
Q8ZNK5	Fructose-specific transport protein OS=Salmonella typhimurium (strain LT2 / SGSC1412 / ATCC 700720) GN=fruA PE=4 SV=1	Medium	0.0296496	2	2	1.238	40680000	50370000
P43669	Tail-specific protease OS=Salmonella typhimurium (strain LT2 / SGSC1412 / ATCC 700720) GN=prc PE=3 SV=2	High	0	2	4	0.834	49820000	41530000
Q8ZMD6	Putative MFS superfamily D-glucarate permease OS=Salmonella typhimurium (strain LT2 / SGSC1412 / ATCC 700720) GN=STM2963 PE=4 SV=1	High	0	4	8	0.742	264600000	196300000
P66191	50S ribosomal protein L31 OS=Salmonella typhimurium (strain LT2 / SGSC1412 / ATCC 700720) GN=rpmE PE=3 SV=1	High	0	3	6	0.496	916700000	454900000
Q8ZNA5	Long-chain fatty acid transport protein OS=Salmonella typhimurium (strain LT2 / SGSC1412 / ATCC 700720) GN=fadL PE=3 SV=2	High	0	4	6	0.671	198000000	132800000
P64222	Aminomethyltransferase OS=Salmonella typhimurium (strain LT2 / SGSC1412 / ATCC 700720) GN=gcvT PE=3 SV=1	High	0	9	28	0.757	4689000000	3548000000
P64046	Elongation factor P-like protein OS=Salmonella typhimurium (strain LT2 / SGSC1412 / ATCC 700720) GN=yeiP PE=3 SV=1	High	0	3	5	0.01	42890000
Q8ZNH6	Periplasmic nitrate reductase OS=Salmonella typhimurium (strain LT2 / SGSC1412 / ATCC 700720) GN=napA PE=3 SV=1	High	0	16	24	0.775	1244000000	963700000
Q9L646	Anaerobic ribonucleoside-triphosphate reductase OS=Salmonella typhimurium (strain LT2 / SGSC1412 / ATCC 700720) GN=nrdD PE=3 SV=1	High	0.000820345	3	4	0.796	43590000	34680000
P64036	Elongation factor P OS=Salmonella typhimurium (strain LT2 / SGSC1412 / ATCC 700720) GN=efp PE=3 SV=2	High	0	2	8	0.632	1854000000	1172000000
Q8ZKH9	Glycerol-3-phosphate acyltransferase OS=Salmonella typhimurium (strain LT2 / SGSC1412 / ATCC 700720) GN=plsB PE=3 SV=1	High	0	8	12	0.743	538600000	400100000
Q8ZM69	D-3-phosphoglycerate dehydrogenase OS=Salmonella typhimurium (strain LT2 / SGSC1412 / ATCC 700720) GN=serA PE=3 SV=1	High	0	5	8	0.684	230100000	157300000
Q8ZRU0	Cell division protein FtsZ OS=Salmonella typhimurium (strain LT2 / SGSC1412 / ATCC 700720) GN=ftsZ PE=3 SV=1	High	0	16	30	0.705	3901000000	2752000000
P37419	2-amino-3-ketobutyrate coenzyme A ligase OS=Salmonella typhimurium (strain LT2 / SGSC1412 / ATCC 700720) GN=kbl PE=3 SV=2	High	0	14	27	0.689	3839000000	2647000000
P0A1Y4	NADH-quinone oxidoreductase subunit G OS=Salmonella typhimurium (strain LT2 / SGSC1412 / ATCC 700720) GN=nuoG PE=3 SV=2	High	0	19	38	0.682	5329000000	3636000000
P33901	NADH-quinone oxidoreductase subunit F OS=Salmonella typhimurium (strain LT2 / SGSC1412 / ATCC 700720) GN=nuoF PE=3 SV=2	High	0	16	28	0.653	3380000000	2206000000
Q9L6R0	dTDP-4-amino-4,6-dideoxygalactose transaminase OS=Salmonella typhimurium (strain LT2 / SGSC1412 / ATCC 700720) GN=wecE PE=3 SV=1	High	0	3	5	1.164	66190000	77040000
P66764	S-adenosylmethionine synthase OS=Salmonella typhimurium (strain LT2 / SGSC1412 / ATCC 700720) GN=metK PE=3 SV=2	High	0	14	21	0.587	2805000000	1647000000
Q7CQG2	Putative oxoacyl-(Acyl carrier protein) reductase OS=Salmonella typhimurium (strain LT2 / SGSC1412 / ATCC 700720) GN=yciK PE=1 SV=1	High	0	3	3	0.76	255800000	194400000
P74883	Phosphoribosylformylglycinamidine cyclo-ligase OS=Salmonella typhimurium (strain LT2 / SGSC1412 / ATCC 700720) GN=purM PE=3 SV=3	High	0	1	2	0.777	118500000	92110000
P56978	Protein CyaY OS=Salmonella typhimurium (strain LT2 / SGSC1412 / ATCC 700720) GN=cyaY PE=3 SV=1	High	0	2	7	0.715	324900000	232400000
P69226	Translation initiation factor IF-1 OS=Salmonella typhimurium (strain LT2 / SGSC1412 / ATCC 700720) GN=infA PE=3 SV=2	High	0.00381388	1	1	0.638	246400000	157100000
P0A1R6	DNA-binding protein HU-alpha OS=Salmonella typhimurium (strain LT2 / SGSC1412 / ATCC 700720) GN=hupA PE=3 SV=1	High	0	5	26	0.706	34590000000	24410000000
Q8ZN71	4-hydroxy-tetrahydrodipicolinate synthase OS=Salmonella typhimurium (strain LT2 / SGSC1412 / ATCC 700720) GN=dapA PE=1 SV=1	High	0	5	14	0.634	2132000000	1351000000
Q7CPR8	Putative SH3 domain protein OS=Salmonella typhimurium (strain LT2 / SGSC1412 / ATCC 700720) GN=ygiM PE=4 SV=1	High	0.00232739	1	2	0.976	41700000	40720000
Q8ZN42	Chaperone protein HscA OS=Salmonella typhimurium (strain LT2 / SGSC1412 / ATCC 700720) GN=hscA PE=3 SV=1	High	0	4	7	0.77	118400000	91160000
Q8ZPL0	NAD(P) transhydrogenase subunit alpha OS=Salmonella typhimurium (strain LT2 / SGSC1412 / ATCC 700720) GN=pntA PE=3 SV=1	High	0	7	13	0.751	1283000000	962900000
P37415	Uncharacterized protein pSLT051 OS=Salmonella typhimurium (strain LT2 / SGSC1412 / ATCC 700720) GN=PSLT051 PE=3 SV=1	High	0	4	7	0.733	286600000	209900000
Q7CPQ6	Putative periplasmic protein OS=Salmonella typhimurium (strain LT2 / SGSC1412 / ATCC 700720) GN=yraP PE=4 SV=1	High	0	4	7	0.534	484200000	258700000
O33921	Glucose-1-phosphatase OS=Salmonella typhimurium (strain LT2 / SGSC1412 / ATCC 700720) GN=agp PE=3 SV=2	High	0	10	20	0.76	3370000000	2563000000
Q7CQ50	NADH-quinone oxidoreductase subunit B OS=Salmonella typhimurium (strain LT2 / SGSC1412 / ATCC 700720) GN=nuoB PE=3 SV=1	High	0	5	10	0.835	773300000	645800000
Q93GQ7	Plasmid partition protein B OS=Salmonella typhimurium (strain LT2 / SGSC1412 / ATCC 700720) GN=parB PE=4 SV=1	High	0	5	13	0.595	866500000	515300000
Q8ZLR6	Sigma cross-reacting protein 27A (SCRP-27A) OS=Salmonella typhimurium (strain LT2 / SGSC1412 / ATCC 700720) GN=yhbL PE=4 SV=1	High	0	8	17	0.768	2358000000	1811000000
P64008	Deoxyuridine 5'-triphosphate nucleotidohydrolase OS=Salmonella typhimurium (strain LT2 / SGSC1412 / ATCC 700720) GN=dut PE=3 SV=1	High	0	1	2	0.725	289800000	210200000
Q8ZPG9	Putative hydrogenase-1 small subunit OS=Salmonella typhimurium (strain LT2 / SGSC1412 / ATCC 700720) GN=STM1539 PE=1 SV=1	High	0.00155642	1	1	0.813	99900000	81220000
Q93GL9	Conjugative transfer: surface exclusion OS=Salmonella typhimurium (strain LT2 / SGSC1412 / ATCC 700720) GN=traT PE=4 SV=1	High	0	5	14	0.806	1073000000	864800000
P58696	Asparagine--tRNA ligase OS=Salmonella typhimurium (strain LT2 / SGSC1412 / ATCC 700720) GN=asnS PE=3 SV=2	High	0	17	38	0.72	5587000000	4023000000
P63223	Phosphoheptose isomerase OS=Salmonella typhimurium (strain LT2 / SGSC1412 / ATCC 700720) GN=gmhA PE=3 SV=1	High	0	10	25	0.596	2746000000	1636000000
P0A1Y6	NADH-quinone oxidoreductase subunit C/D OS=Salmonella typhimurium (strain LT2 / SGSC1412 / ATCC 700720) GN=nuoC PE=3 SV=2	High	0	17	33	0.704	3014000000	2123000000
Q8ZRB8	Peptidylprolyl isomerase OS=Salmonella typhimurium (strain LT2 / SGSC1412 / ATCC 700720) GN=cypD PE=4 SV=1	High	0	12	31	0.679	1612000000	1094000000
Q8ZKQ1	Autoinducer 2-binding protein LsrB OS=Salmonella typhimurium (strain LT2 / SGSC1412 / ATCC 700720) GN=lsrB PE=1 SV=1	High	0	11	26	0.859	1823000000	1566000000
Q7CQ51	NADH-quinone oxidoreductase subunit I OS=Salmonella typhimurium (strain LT2 / SGSC1412 / ATCC 700720) GN=nuoI PE=3 SV=1	High	0	5	9	0.753	947000000	712900000
P58661	Aspartate aminotransferase OS=Salmonella typhimurium (strain LT2 / SGSC1412 / ATCC 700720) GN=aspC PE=3 SV=1	High	0	17	36	0.647	3132000000	2026000000
Q7CPS4	Putative outer membrane protein OS=Salmonella typhimurium (strain LT2 / SGSC1412 / ATCC 700720) GN=ygiW PE=4 SV=1	High	0	5	11	0.719	2214000000	1591000000
P0A2A7	50S ribosomal protein L30 OS=Salmonella typhimurium (strain LT2 / SGSC1412 / ATCC 700720) GN=rpmD PE=3 SV=2	High	0	4	10	0.521	1689000000	880200000
Q7CR61	Outer membrane lipoprotein RcsF OS=Salmonella typhimurium (strain LT2 / SGSC1412 / ATCC 700720) GN=rcsF PE=3 SV=1	High	0	4	10	0.772	363700000	280900000
P0A1S2	DNA-binding protein H-NS OS=Salmonella typhimurium (strain LT2 / SGSC1412 / ATCC 700720) GN=hns PE=1 SV=2	High	0	7	18	0.759	11270000000	8555000000
Q8ZP96	Putative inner membrane protein OS=Salmonella typhimurium (strain LT2 / SGSC1412 / ATCC 700720) GN=ydcF PE=4 SV=1	High	0	5	9	0.616	452600000	278700000
P0A1G5	RNA polymerase-binding transcription factor DksA OS=Salmonella typhimurium (strain LT2 / SGSC1412 / ATCC 700720) GN=dksA PE=3 SV=1	High	0	6	16	1.045	2453000000	2563000000
Q56066	Molybdopterin molybdenumtransferase OS=Salmonella typhimurium (strain LT2 / SGSC1412 / ATCC 700720) GN=moeA PE=3 SV=2	High	0.000820345	2	2	0.923	216700000	200000000
Q7CQG4	Putative cytoplasmic protein OS=Salmonella typhimurium (strain LT2 / SGSC1412 / ATCC 700720) GN=yciN PE=4 SV=1	High	0	3	9	0.675	786300000	530500000
Q8ZQU0	Succinyl-CoA ligase [ADP-forming] subunit alpha OS=Salmonella typhimurium (strain LT2 / SGSC1412 / ATCC 700720) GN=sucD PE=3 SV=1	High	0	10	35	0.816	7090000000	5787000000
Q8ZPH0	Putative hydrogenase-1 large subunit OS=Salmonella typhimurium (strain LT2 / SGSC1412 / ATCC 700720) GN=STM1538 PE=1 SV=1	High	0	6	8	0.976	174100000	170000000
H9L451	Outer membrane protein assembly factor BamB OS=Salmonella typhimurium (strain LT2 / SGSC1412 / ATCC 700720) GN=bamB PE=3 SV=1	High	0	5	6	0.827	445100000	368000000
P58687	3-dehydroquinate dehydratase OS=Salmonella typhimurium (strain LT2 / SGSC1412 / ATCC 700720) GN=aroD PE=1 SV=1	High	0	3	5	0.615	61950000	38070000
P55890	Thiol:disulfide interchange protein DsbC OS=Salmonella typhimurium (strain LT2 / SGSC1412 / ATCC 700720) GN=dsbC PE=1 SV=2	High	0	7	10	0.837	415800000	348200000
Q7CPB9	Regulatory protein sensor for oxidative stress OS=Salmonella typhimurium (strain LT2 / SGSC1412 / ATCC 700720) GN=oxyR PE=4 SV=1	High	0	6	10	0.757	540700000	409200000
Q7CPZ7	Signal recognition particle protein OS=Salmonella typhimurium (strain LT2 / SGSC1412 / ATCC 700720) GN=ffh PE=3 SV=1	High	0	7	16	0.972	642700000	625000000
Q7CP78	2-iminobutanoate/2-iminopropanoate deaminase OS=Salmonella typhimurium (strain LT2 / SGSC1412 / ATCC 700720) GN=ridA PE=1 SV=1	High	0	4	9	0.804	4924000000	3957000000
Q8ZQT2	Phospho-2-dehydro-3-deoxyheptonate aldolase OS=Salmonella typhimurium (strain LT2 / SGSC1412 / ATCC 700720) GN=aroG PE=3 SV=1	High	0	8	10	0.75	1033000000	774300000
P0A1P4	CDP-abequose synthase OS=Salmonella typhimurium (strain LT2 / SGSC1412 / ATCC 700720) GN=rfbJ PE=1 SV=1	High	0	3	3	0.679	106800000	72560000
P06204	Dihydroorotase OS=Salmonella typhimurium (strain LT2 / SGSC1412 / ATCC 700720) GN=pyrC PE=1 SV=3	High	0	3	6	0.838	54270000	45490000
Q7CQX4	Dihydrolipoyllysine-residue succinyltransferase component of 2-oxoglutarate dehydrogenase complex OS=Salmonella typhimurium (strain LT2 / SGSC1412 / ATCC 700720) GN=sucB PE=3 SV=1	High	0	11	31	0.8	10980000000	8784000000
P26478	Maltose operon periplasmic protein OS=Salmonella typhimurium (strain LT2 / SGSC1412 / ATCC 700720) GN=malM PE=3 SV=2	High	0	4	4	0.778	655200000	509500000
Q7CQ78	Phosphofructokinase OS=Salmonella typhimurium (strain LT2 / SGSC1412 / ATCC 700720) GN=fruK PE=3 SV=1	Medium	0.0113556	1	1	0.658	24730000	16280000
Q8ZQU1	2-oxoglutarate dehydrogenase decarboxylase component OS=Salmonella typhimurium (strain LT2 / SGSC1412 / ATCC 700720) GN=sucA PE=4 SV=1	High	0	32	77	0.758	10090000000	7651000000
Q7CQW9	Tol protein required for outer membrane integrity OS=Salmonella typhimurium (strain LT2 / SGSC1412 / ATCC 700720) GN=pal PE=3 SV=1	High	0	7	17	0.833	3379000000	2813000000
Q8ZRQ8	Poly(A) polymerase I OS=Salmonella typhimurium (strain LT2 / SGSC1412 / ATCC 700720) GN=pcnB PE=3 SV=2	High	0	5	9	0.63	188500000	118700000
Q8ZQP0	UPF0194 membrane protein YbhG OS=Salmonella typhimurium (strain LT2 / SGSC1412 / ATCC 700720) GN=ybhG PE=3 SV=1	High	0	5	7	1.007	124100000	125100000
Q8ZMK6	Alanine--tRNA ligase OS=Salmonella typhimurium (strain LT2 / SGSC1412 / ATCC 700720) GN=alaS PE=3 SV=1	High	0	28	53	0.758	4909000000	3721000000
P66008	Soluble pyridine nucleotide transhydrogenase OS=Salmonella typhimurium (strain LT2 / SGSC1412 / ATCC 700720) GN=sthA PE=3 SV=2	High	0	9	15	0.879	933200000	820300000
Q8ZM63	Transketolase OS=Salmonella typhimurium (strain LT2 / SGSC1412 / ATCC 700720) GN=tktA PE=3 SV=1	High	0	21	44	0.766	9446000000	7235000000
P26403	O antigen biosynthesis rhamnosyltransferase RfbN OS=Salmonella typhimurium (strain LT2 / SGSC1412 / ATCC 700720) GN=rfbN PE=3 SV=1	High	0.000820345	2	3	0.914	52910000	48360000
Q8ZMC4	L-fucose mutarotase OS=Salmonella typhimurium (strain LT2 / SGSC1412 / ATCC 700720) GN=fucU PE=3 SV=1	High	0.00155642	1	2	0.92	37430000	34440000
Q9ZFV8	NADP-dependent malic enzyme OS=Salmonella typhimurium (strain LT2 / SGSC1412 / ATCC 700720) GN=maeB PE=3 SV=2	High	0	24	52	0.769	4032000000	3099000000
Q8ZPL1	Putative periplasmic protein OS=Salmonella typhimurium (strain LT2 / SGSC1412 / ATCC 700720) GN=ydgH PE=1 SV=1	High	0	9	18	0.758	978700000	741900000
P66869	Succinyl-CoA ligase [ADP-forming] subunit beta OS=Salmonella typhimurium (strain LT2 / SGSC1412 / ATCC 700720) GN=sucC PE=3 SV=1	High	0	23	74	0.811	20690000000	16770000000
Q8ZRJ5	Aminoacyl-histidine dipeptidase (Peptidase D) OS=Salmonella typhimurium (strain LT2 / SGSC1412 / ATCC 700720) GN=pepD PE=4 SV=1	High	0	12	28	0.752	3602000000	2711000000
Q7CR07	Putative glyoxylate utilization OS=Salmonella typhimurium (strain LT2 / SGSC1412 / ATCC 700720) GN=ylbA PE=4 SV=1	High	0	2	3	0.368	53040000	19530000
Q7CQU1	Pyruvate formate lyase I, induced anaerobically OS=Salmonella typhimurium (strain LT2 / SGSC1412 / ATCC 700720) GN=pflB PE=4 SV=1	High	0	41	106	0.751	24100000000	18100000000
Q7CPY9	Transcriptional repressor of emrAB operon OS=Salmonella typhimurium (strain LT2 / SGSC1412 / ATCC 700720) GN=emrR PE=4 SV=1	High	0	3	4	0.745	285800000	213000000
P0A2E1	Serine hydroxymethyltransferase OS=Salmonella typhimurium (strain LT2 / SGSC1412 / ATCC 700720) GN=glyA PE=1 SV=1	High	0	10	23	0.842	5961000000	5021000000
P0A287	Peptide chain release factor 1 OS=Salmonella typhimurium (strain LT2 / SGSC1412 / ATCC 700720) GN=prfA PE=3 SV=1	High	0	1	1	0.281	42290000	11860000
Q8ZRU1	D-alanine--D-alanine ligase B OS=Salmonella typhimurium (strain LT2 / SGSC1412 / ATCC 700720) GN=ddlB PE=3 SV=3	High	0	4	6	0.895	403800000	361400000
P65921	CTP synthase OS=Salmonella typhimurium (strain LT2 / SGSC1412 / ATCC 700720) GN=pyrG PE=3 SV=2	High	0	16	31	0.718	3474000000	2493000000
Q7CQW6	Molybdenum cofactor biosynthesis protein B OS=Salmonella typhimurium (strain LT2 / SGSC1412 / ATCC 700720) GN=moaB PE=3 SV=1	High	0	3	4	0.84	252600000	212100000
Q8ZQB3	Putative metallo-beta-lactamase OS=Salmonella typhimurium (strain LT2 / SGSC1412 / ATCC 700720) GN=ycbL PE=4 SV=1	High	0	2	3	0.702	119500000	83880000
P0A1B3	Arginine repressor OS=Salmonella typhimurium (strain LT2 / SGSC1412 / ATCC 700720) GN=argR PE=1 SV=1	High	0.00658376	1	2	0.623	102700000	63940000
Q8ZNW0	Pyruvate kinase II OS=Salmonella typhimurium (strain LT2 / SGSC1412 / ATCC 700720) GN=pykA PE=3 SV=3	High	0	15	34	0.769	7101000000	5463000000
P0A1A9	Exodeoxyribonuclease III OS=Salmonella typhimurium (strain LT2 / SGSC1412 / ATCC 700720) GN=xthA PE=3 SV=1	High	0	5	8	0.676	279500000	189000000
P0A2H9	Thiol:disulfide interchange protein DsbA OS=Salmonella typhimurium (strain LT2 / SGSC1412 / ATCC 700720) GN=dsbA PE=1 SV=1	High	0	9	28	0.803	4597000000	3693000000
P0A7P2	50S ribosomal protein L33 OS=Salmonella typhimurium (strain LT2 / SGSC1412 / ATCC 700720) GN=rpmG PE=3 SV=2	High	0	2	11	0.807	1937000000	1564000000
O33789	ECA polysaccharide chain length modulation protein OS=Salmonella typhimurium (strain LT2 / SGSC1412 / ATCC 700720) GN=wzzE PE=3 SV=2	High	0	1	2	0.847	151300000	128100000
Q8ZR68	Cysteine--tRNA ligase OS=Salmonella typhimurium (strain LT2 / SGSC1412 / ATCC 700720) GN=cysS PE=3 SV=1	High	0	5	8	0.765	709300000	542300000
Q8ZLJ1	Putative RNase R OS=Salmonella typhimurium (strain LT2 / SGSC1412 / ATCC 700720) GN=yhgF PE=4 SV=1	High	0	6	6	0.698	98330000	68610000
Q8ZKW8	ATP synthase gamma chain OS=Salmonella typhimurium (strain LT2 / SGSC1412 / ATCC 700720) GN=atpG PE=2 SV=1	High	0	11	28	0.808	2427000000	1960000000
P37426	Ribonucleoside-diphosphate reductase 1 subunit alpha OS=Salmonella typhimurium (strain LT2 / SGSC1412 / ATCC 700720) GN=nrdA PE=3 SV=1	High	0	20	34	0.76	1996000000	1518000000
Q7CR42	Putative thiol-alkyl hydroperoxide reductase OS=Salmonella typhimurium (strain LT2 / SGSC1412 / ATCC 700720) GN=STM0402 PE=4 SV=1	High	0	11	45	0.862	20000000000	17240000000
Q7CPK7	Putative NTP pyrophosphohydrolase OS=Salmonella typhimurium (strain LT2 / SGSC1412 / ATCC 700720) GN=yrfE PE=4 SV=1	High	0.00155642	1	1	1.24	14220000	17640000
Q8ZKM9	Glycerol dehydrogenase, NAD OS=Salmonella typhimurium (strain LT2 / SGSC1412 / ATCC 700720) GN=gldA PE=4 SV=1	High	0	4	7	0.844	555500000	468900000
Q7CQF5	Putative cytoplasmic protein OS=Salmonella typhimurium (strain LT2 / SGSC1412 / ATCC 700720) GN=yciI PE=4 SV=1	High	0	2	4	0.524	142000000	74350000
Q7CQ39	Putative aspartate-semialdehyde dehydrogenase OS=Salmonella typhimurium (strain LT2 / SGSC1412 / ATCC 700720) GN=usg PE=3 SV=1	High	0	2	3	0.887	350000000	310600000
Q8ZKX5	Phosphate-binding protein PstS OS=Salmonella typhimurium (strain LT2 / SGSC1412 / ATCC 700720) GN=pstS PE=3 SV=1	High	0	4	9	0.597	188900000	112700000
Q7CPI4	Putative outer membrane lipoprotein OS=Salmonella typhimurium (strain LT2 / SGSC1412 / ATCC 700720) GN=yiaF PE=4 SV=1	High	0	3	7	0.758	483300000	366100000
Q7CR46	Anti-adapter protein IraP OS=Salmonella typhimurium (strain LT2 / SGSC1412 / ATCC 700720) GN=iraP PE=2 SV=2	High	0	3	8	0.813	710200000	577300000
Q8ZQX1	Flavodoxin-1 OS=Salmonella typhimurium (strain LT2 / SGSC1412 / ATCC 700720) GN=fldA PE=1 SV=3	High	0	4	13	0.772	454800000	351000000
P0CL51	Arginine--tRNA ligase OS=Salmonella typhimurium (strain LT2 / SGSC1412 / ATCC 700720) GN=argS PE=3 SV=1	High	0	10	16	0.626	1113000000	696800000
Q8ZLS1	Arabinose 5-phosphate isomerase KdsD OS=Salmonella typhimurium (strain LT2 / SGSC1412 / ATCC 700720) GN=kdsD PE=3 SV=1	High	0	4	4	0.698	190200000	132800000
P68684	30S ribosomal protein S21 OS=Salmonella typhimurium (strain LT2 / SGSC1412 / ATCC 700720) GN=rpsU PE=3 SV=2	High	0	5	20	0.737	6785000000	4999000000
Q7CR40	Preprotein translocase IISP family, membrane subunit OS=Salmonella typhimurium (strain LT2 / SGSC1412 / ATCC 700720) GN=yajC PE=4 SV=1	High	0	4	8	0.527	1470000000	774700000
Q8ZRP0	Outer membrane protein assembly factor BamA OS=Salmonella typhimurium (strain LT2 / SGSC1412 / ATCC 700720) GN=bamA PE=3 SV=1	High	0	16	21	0.945	833400000	787300000
Q8ZNE3	NADH dehydrogenase I chain M OS=Salmonella typhimurium (strain LT2 / SGSC1412 / ATCC 700720) GN=nuoM PE=4 SV=1	High	0.000820345	2	4	0.646	128300000	82950000
O68883	Citrate synthase OS=Salmonella typhimurium (strain LT2 / SGSC1412 / ATCC 700720) GN=gltA PE=3 SV=1	High	0	15	49	0.849	12370000000	10510000000
Q7CPP9	Phosphoglucosamine mutase OS=Salmonella typhimurium (strain LT2 / SGSC1412 / ATCC 700720) GN=glmM PE=3 SV=1	High	0	6	11	0.682	619600000	422600000
Q8ZLS7	Ribosomal RNA large subunit methyltransferase E OS=Salmonella typhimurium (strain LT2 / SGSC1412 / ATCC 700720) GN=rlmE PE=3 SV=1	High	0.00232739	2	2	0.686	171600000	117800000
Q7CQ94	Putative periplasmic protein OS=Salmonella typhimurium (strain LT2 / SGSC1412 / ATCC 700720) GN=STM2148 PE=4 SV=1	High	0	2	6	0.828	201600000	166900000
Q8ZN72	Outer membrane protein assembly factor BamC OS=Salmonella typhimurium (strain LT2 / SGSC1412 / ATCC 700720) GN=nlpB PE=3 SV=1	High	0	9	14	0.858	841300000	721400000
Q8ZP08	Putative translation initiation inhibitor OS=Salmonella typhimurium (strain LT2 / SGSC1412 / ATCC 700720) GN=yoaB PE=1 SV=1	High	0	2	4	1.399	224200000	313800000
Q8ZRQ3	Penicillin-binding protein 1B OS=Salmonella typhimurium (strain LT2 / SGSC1412 / ATCC 700720) GN=mrcB PE=3 SV=1	High	0	5	6	0.683	127400000	86970000
Q9L6R4	UDP-N-acetyl-D-mannosamine dehydrogenase OS=Salmonella typhimurium (strain LT2 / SGSC1412 / ATCC 700720) GN=wecC PE=3 SV=1	High	0	3	5	0.969	219800000	213000000
Q8ZNL5	Putative esterase OS=Salmonella typhimurium (strain LT2 / SGSC1412 / ATCC 700720) GN=yeiG PE=4 SV=2	High	0	2	4	0.802	317200000	254400000
Q8ZKA2	23S rRNA (guanosine-2'-O-)-methyltransferase RlmB OS=Salmonella typhimurium (strain LT2 / SGSC1412 / ATCC 700720) GN=rlmB PE=3 SV=1	High	0	3	4	0.808	148000000	119700000
Q7CR66	Iron-sulfur cluster insertion protein ErpA OS=Salmonella typhimurium (strain LT2 / SGSC1412 / ATCC 700720) GN=erpA PE=3 SV=2	High	0	2	3	0.849	263500000	223600000
P0A2T6	cAMP-activated global transcriptional regulator CRP OS=Salmonella typhimurium (strain LT2 / SGSC1412 / ATCC 700720) GN=crp PE=1 SV=1	High	0	9	24	0.609	4842000000	2949000000
Q8ZJV7	Purine nucleoside phosphorylase DeoD-type OS=Salmonella typhimurium (strain LT2 / SGSC1412 / ATCC 700720) GN=deoD PE=3 SV=1	High	0	10	28	0.682	9656000000	6589000000
Q7CPS3	Putative cytoplasmic protein OS=Salmonella typhimurium (strain LT2 / SGSC1412 / ATCC 700720) GN=ygiN PE=4 SV=1	High	0	3	11	0.736	770200000	566500000
Q8ZL61	L-lactate dehydrogenase OS=Salmonella typhimurium (strain LT2 / SGSC1412 / ATCC 700720) GN=lldD PE=3 SV=1	High	0	9	15	0.92	580100000	533900000
Q8ZNH4	Ecotin OS=Salmonella typhimurium (strain LT2 / SGSC1412 / ATCC 700720) GN=eco PE=3 SV=1	High	0	3	10	0.782	1170000000	914200000
Q8ZRA7	RND family, acridine efflux pump OS=Salmonella typhimurium (strain LT2 / SGSC1412 / ATCC 700720) GN=acrB PE=4 SV=1	High	0	12	18	0.795	1019000000	809900000
Q8ZLI7	Fe/S biogenesis protein NfuA OS=Salmonella typhimurium (strain LT2 / SGSC1412 / ATCC 700720) GN=nfuA PE=3 SV=1	High	0	5	7	1.039	975100000	1013000000
Q7CP64	Protein CreA OS=Salmonella typhimurium (strain LT2 / SGSC1412 / ATCC 700720) GN=creA PE=4 SV=1	High	0	3	6	0.747	192400000	143700000
Q7CPQ3	Putative ABC superfamily transport protein OS=Salmonella typhimurium (strain LT2 / SGSC1412 / ATCC 700720) GN=yhbS PE=4 SV=1	High	0	1	1	0.812	187100000	152000000
Q8ZN19	Pyridoxine 5'-phosphate synthase OS=Salmonella typhimurium (strain LT2 / SGSC1412 / ATCC 700720) GN=pdxJ PE=3 SV=2	High	0	3	7	0.907	418700000	379600000
Q7CQ15	Putative inner membrane protein OS=Salmonella typhimurium (strain LT2 / SGSC1412 / ATCC 700720) GN=yfgM PE=4 SV=1	High	0	3	6	0.993	290100000	288200000
Q8ZN77	RND family aminoglycoside/multidrug efflux pump OS=Salmonella typhimurium (strain LT2 / SGSC1412 / ATCC 700720) GN=acrD PE=1 SV=1	High	0.00232739	1	2	0.651	50420000	32840000
P65534	Nucleoside diphosphate kinase OS=Salmonella typhimurium (strain LT2 / SGSC1412 / ATCC 700720) GN=ndk PE=3 SV=2	High	0	6	18	0.908	2232000000	2027000000
Q8ZLW3	L-serine deaminase OS=Salmonella typhimurium (strain LT2 / SGSC1412 / ATCC 700720) GN=tdcG PE=4 SV=1	High	0	1	3	0.911	233700000	212800000
Q7CQ23	Thioredoxin dependent thiol peroxidase OS=Salmonella typhimurium (strain LT2 / SGSC1412 / ATCC 700720) GN=bcp PE=4 SV=1	High	0	7	20	0.84	2469000000	2075000000
P0A277	Xanthine phosphoribosyltransferase OS=Salmonella typhimurium (strain LT2 / SGSC1412 / ATCC 700720) GN=gpt PE=3 SV=1	High	0	3	8	0.823	593100000	488100000
Q8ZLK4	Ribulose-phosphate 3-epimerase OS=Salmonella typhimurium (strain LT2 / SGSC1412 / ATCC 700720) GN=rpe PE=3 SV=1	High	0	2	2	0.789	201200000	158700000
Q7CPL4	50S ribosomal protein L16 OS=Salmonella typhimurium (strain LT2 / SGSC1412 / ATCC 700720) GN=rplP PE=3 SV=1	High	0	6	22	0.549	3952000000	2169000000
Q8ZRU4	UDP-N-acetylmuramoylalanine--D-glutamate ligase OS=Salmonella typhimurium (strain LT2 / SGSC1412 / ATCC 700720) GN=murD PE=3 SV=3	High	0	4	5	0.749	279200000	209100000
Q8ZM47	Putative enzyme with a TIM-barrel fold OS=Salmonella typhimurium (strain LT2 / SGSC1412 / ATCC 700720) GN=yggS PE=3 SV=1	High	0	4	4	0.64	198600000	127100000
Q05593	Cobalt-precorrin-2 C(20)-methyltransferase OS=Salmonella typhimurium (strain LT2 / SGSC1412 / ATCC 700720) GN=cbiL PE=1 SV=2	High	0	2	4	0.637	138700000	88390000
P17750	Catalase-peroxidase OS=Salmonella typhimurium (strain LT2 / SGSC1412 / ATCC 700720) GN=katG PE=3 SV=3	High	0	12	23	0.804	689900000	555000000
P0A9Z4	Nitrogen regulatory protein P-II 1 OS=Salmonella typhimurium (strain LT2 / SGSC1412 / ATCC 700720) GN=glnB PE=3 SV=1	High	0.000820345	1	3	0.885	392100000	347200000
P0A2S0	Leucine-responsive regulatory protein OS=Salmonella typhimurium (strain LT2 / SGSC1412 / ATCC 700720) GN=lrp PE=3 SV=2	High	0	9	14	0.742	2287000000	1698000000
Q8ZLM0	Protein translocase subunit SecY OS=Salmonella typhimurium (strain LT2 / SGSC1412 / ATCC 700720) GN=secY PE=3 SV=1	High	0.000820345	1	2	0.738	204600000	151000000
Q8ZRD9	S-adenosylmethionine:tRNA ribosyltransferase-isomerase OS=Salmonella typhimurium (strain LT2 / SGSC1412 / ATCC 700720) GN=queA PE=3 SV=1	High	0	1	1	0.652	89360000	58250000
P32200	Acyl-[acyl-carrier-protein]--UDP-N-acetylglucosamine O-acyltransferase OS=Salmonella typhimurium (strain LT2 / SGSC1412 / ATCC 700720) GN=lpxA PE=3 SV=1	High	0	4	7	0.743	650600000	483600000
Q8ZLS8	Dihydropteroate synthase OS=Salmonella typhimurium (strain LT2 / SGSC1412 / ATCC 700720) GN=folP PE=3 SV=1	High	0.00308166	1	1	1.074	26250000	28200000
Q8ZLD4	Glutathione oxidoreductase OS=Salmonella typhimurium (strain LT2 / SGSC1412 / ATCC 700720) GN=gor PE=3 SV=1	High	0	8	17	0.91	1264000000	1150000000
Q8ZN59	Inosine-5'-monophosphate dehydrogenase OS=Salmonella typhimurium (strain LT2 / SGSC1412 / ATCC 700720) GN=guaB PE=3 SV=1	High	0	6	11	0.901	669700000	603200000
Q7CPD4	Xaa-Pro dipeptidase OS=Salmonella typhimurium (strain LT2 / SGSC1412 / ATCC 700720) GN=pepQ PE=3 SV=1	High	0	9	17	0.804	1255000000	1009000000
Q7CPE1	ATP synthase subunit alpha OS=Salmonella typhimurium (strain LT2 / SGSC1412 / ATCC 700720) GN=atpA PE=3 SV=1	High	0	25	74	0.841	25960000000	21830000000
P65889	Phosphoribosylaminoimidazole-succinocarboxamide synthase OS=Salmonella typhimurium (strain LT2 / SGSC1412 / ATCC 700720) GN=purC PE=3 SV=1	High	0	2	5	1.022	140600000	143700000
P67563	Serine--tRNA ligase OS=Salmonella typhimurium (strain LT2 / SGSC1412 / ATCC 700720) GN=serS PE=3 SV=1	High	0	13	35	0.902	3326000000	3000000000
Q7CQE8	Ribosome-binding ATPase YchF OS=Salmonella typhimurium (strain LT2 / SGSC1412 / ATCC 700720) GN=ychF PE=3 SV=1	High	0	10	20	0.866	1792000000	1552000000
P60428	50S ribosomal protein L2 OS=Salmonella typhimurium (strain LT2 / SGSC1412 / ATCC 700720) GN=rplB PE=3 SV=1	High	0	15	43	0.753	18460000000	13910000000
Q8ZQE3	ATP-binding subunit of serine protease OS=Salmonella typhimurium (strain LT2 / SGSC1412 / ATCC 700720) GN=clpA PE=3 SV=1	High	0	10	13	0.892	573600000	511800000
Q7CR48	Delta-aminolevulinic acid dehydratase OS=Salmonella typhimurium (strain LT2 / SGSC1412 / ATCC 700720) GN=hemB PE=3 SV=1	High	0	4	8	0.691	266800000	184300000
Q7CR80	Cell division protein FtsA OS=Salmonella typhimurium (strain LT2 / SGSC1412 / ATCC 700720) GN=ftsA PE=3 SV=1	High	0	2	4	0.582	211100000	122800000
Q7CQ13	[2FE-2S] ferredoxin OS=Salmonella typhimurium (strain LT2 / SGSC1412 / ATCC 700720) GN=fdx PE=4 SV=1	High	0	1	2	0.766	216900000	166200000
Q7CPJ3	Putative inner membrane lipoprotein OS=Salmonella typhimurium (strain LT2 / SGSC1412 / ATCC 700720) GN=STM3580 PE=4 SV=1	High	0	7	12	1.025	603300000	618200000
Q8ZNW3	6-phosphogluconate dehydratase OS=Salmonella typhimurium (strain LT2 / SGSC1412 / ATCC 700720) GN=edd PE=4 SV=1	High	0	1	1	0.716	65720000	47030000
Q7CQ71	50S ribosomal protein L25 OS=Salmonella typhimurium (strain LT2 / SGSC1412 / ATCC 700720) GN=rplY PE=3 SV=1	High	0	5	14	0.846	2047000000	1732000000
Q8ZKY8	Putative hydrolase of the HAD superfamily OS=Salmonella typhimurium (strain LT2 / SGSC1412 / ATCC 700720) GN=yidA PE=4 SV=1	High	0	6	10	0.751	405600000	304800000
P25081	Mannose-6-phosphate isomerase OS=Salmonella typhimurium (strain LT2 / SGSC1412 / ATCC 700720) GN=manA PE=1 SV=2	High	0	9	17	0.8	1238000000	990800000
Q8ZNK2	Lipid A 1-diphosphate synthase OS=Salmonella typhimurium (strain LT2 / SGSC1412 / ATCC 700720) GN=yeiU PE=3 SV=1	High	0	2	4	0.799	39750000	31780000
P0A273	LexA repressor OS=Salmonella typhimurium (strain LT2 / SGSC1412 / ATCC 700720) GN=lexA PE=3 SV=1	High	0	2	4	0.735	102200000	75120000
P40722	Secreted effector protein SopD OS=Salmonella typhimurium (strain LT2 / SGSC1412 / ATCC 700720) GN=sopD PE=1 SV=2	High	0	5	7	1.172	289700000	339500000
Q8ZRA6	Acridine efflux pump OS=Salmonella typhimurium (strain LT2 / SGSC1412 / ATCC 700720) GN=acrA PE=4 SV=1	High	0	14	35	0.979	4502000000	4408000000
Q8ZND4	Putative transketolase OS=Salmonella typhimurium (strain LT2 / SGSC1412 / ATCC 700720) GN=STM2341 PE=4 SV=1	High	0	6	9	0.798	653700000	521500000
P0A2K3	Glutamate--tRNA ligase OS=Salmonella typhimurium (strain LT2 / SGSC1412 / ATCC 700720) GN=gltX PE=3 SV=1	High	0	14	27	0.902	2315000000	2088000000
P0A1B7	ATP synthase epsilon chain OS=Salmonella typhimurium (strain LT2 / SGSC1412 / ATCC 700720) GN=atpC PE=2 SV=2	High	0	3	13	0.983	1509000000	1484000000
Q7CQ49	NADH-quinone oxidoreductase subunit A OS=Salmonella typhimurium (strain LT2 / SGSC1412 / ATCC 700720) GN=nuoA PE=3 SV=1	High	0	2	6	0.931	303400000	282600000
P64105	3-hydroxydecanoyl-[acyl-carrier-protein] dehydratase OS=Salmonella typhimurium (strain LT2 / SGSC1412 / ATCC 700720) GN=fabA PE=3 SV=2	High	0	5	6	0.828	785500000	650000000
P0A1A5	Branched-chain-amino-acid aminotransferase OS=Salmonella typhimurium (strain LT2 / SGSC1412 / ATCC 700720) GN=ilvE PE=1 SV=2	High	0	4	8	0.999	316500000	316300000
P65882	Adenylosuccinate synthetase OS=Salmonella typhimurium (strain LT2 / SGSC1412 / ATCC 700720) GN=purA PE=3 SV=2	High	0	14	37	0.896	3217000000	2884000000
Q7CPE5	ATP synthase subunit delta OS=Salmonella typhimurium (strain LT2 / SGSC1412 / ATCC 700720) GN=atpH PE=3 SV=1	High	0	3	4	0.758	478700000	362700000
Q8ZLM1	30S ribosomal protein S13 OS=Salmonella typhimurium (strain LT2 / SGSC1412 / ATCC 700720) GN=rpsM PE=3 SV=3	High	0	10	26	0.92	10330000000	9509000000
P40723	Glutamate racemase OS=Salmonella typhimurium (strain LT2 / SGSC1412 / ATCC 700720) GN=murI PE=3 SV=2	Medium	0.0140154	1	2	0.589	20750000	12220000
Q8ZKL9	Acetylornithine deacetylase OS=Salmonella typhimurium (strain LT2 / SGSC1412 / ATCC 700720) GN=argE PE=3 SV=1	High	0.000820345	2	2	0.875	130000000	113700000
P67912	ADP-L-glycero-D-manno-heptose-6-epimerase OS=Salmonella typhimurium (strain LT2 / SGSC1412 / ATCC 700720) GN=hldD PE=3 SV=1	High	0	12	33	0.907	4288000000	3889000000
Q7CPL6	50S ribosomal protein L18 OS=Salmonella typhimurium (strain LT2 / SGSC1412 / ATCC 700720) GN=rplR PE=3 SV=1	High	0	3	8	0.95	4777000000	4538000000
P58718	4-hydroxythreonine-4-phosphate dehydrogenase 2 OS=Salmonella typhimurium (strain LT2 / SGSC1412 / ATCC 700720) GN=pdxA2 PE=1 SV=1	High	0	2	3	0.982	228500000	224400000
Q935S7	Chromosome partition protein MukB OS=Salmonella typhimurium (strain LT2 / SGSC1412 / ATCC 700720) GN=mukB PE=3 SV=1	High	0	13	26	0.879	626900000	551300000
Q8ZQ17	Ribonuclease E OS=Salmonella typhimurium (strain LT2 / SGSC1412 / ATCC 700720) GN=rne PE=3 SV=1	High	0	18	29	0.82	2289000000	1878000000
P0A7X0	30S ribosomal protein S8 OS=Salmonella typhimurium (strain LT2 / SGSC1412 / ATCC 700720) GN=rpsH PE=3 SV=2	High	0	8	16	0.803	8483000000	6815000000
Q8ZLR5	Sensory histidine kinase in two-component regulatory system with ArcA OS=Salmonella typhimurium (strain LT2 / SGSC1412 / ATCC 700720) GN=arcB PE=4 SV=1	High	0.000820345	1	2	0.875	116600000	102000000
Q8ZQD0	Pyruvate formate-lyase-activating enzyme OS=Salmonella typhimurium (strain LT2 / SGSC1412 / ATCC 700720) GN=pflA PE=3 SV=1	High	0	4	6	0.791	485100000	383700000
Q8ZRD7	Protein translocase subunit SecD OS=Salmonella typhimurium (strain LT2 / SGSC1412 / ATCC 700720) GN=secD PE=3 SV=1	High	0	13	23	0.863	1474000000	1272000000
Q8ZQD4	Outer-membrane lipoprotein carrier protein OS=Salmonella typhimurium (strain LT2 / SGSC1412 / ATCC 700720) GN=lolA PE=3 SV=2	High	0	6	10	0.978	483900000	473200000
P65748	Inorganic pyrophosphatase OS=Salmonella typhimurium (strain LT2 / SGSC1412 / ATCC 700720) GN=ppa PE=3 SV=2	High	0	6	16	0.967	3825000000	3699000000
P33321	Translation initiation factor IF-3 OS=Salmonella typhimurium (strain LT2 / SGSC1412 / ATCC 700720) GN=infC PE=3 SV=1	High	0	7	24	0.978	3693000000	3610000000
P67617	Probable Fe(2+)-trafficking protein OS=Salmonella typhimurium (strain LT2 / SGSC1412 / ATCC 700720) GN=yggX PE=1 SV=2	High	0	6	7	0.964	1491000000	1438000000
P55900	Phosphoserine aminotransferase OS=Salmonella typhimurium (strain LT2 / SGSC1412 / ATCC 700720) GN=serC PE=1 SV=2	High	0	12	25	0.916	1413000000	1295000000
O85140	Malonyl CoA-acyl carrier protein transacylase OS=Salmonella typhimurium (strain LT2 / SGSC1412 / ATCC 700720) GN=fabD PE=1 SV=3	High	0	6	12	0.808	1878000000	1518000000
Q8ZLI4	Alpha-1,4 glucan phosphorylase OS=Salmonella typhimurium (strain LT2 / SGSC1412 / ATCC 700720) GN=malP PE=3 SV=1	High	0	5	6	0.847	67740000	57360000
Q7CP63	Response regulator (OmpR family) in two-component regulatory system with ArcB (Or CpxA) OS=Salmonella typhimurium (strain LT2 / SGSC1412 / ATCC 700720) GN=arcA PE=4 SV=1	High	0	11	31	0.95	5150000000	4893000000
Q7CPE2	ATP synthase subunit beta OS=Salmonella typhimurium (strain LT2 / SGSC1412 / ATCC 700720) GN=atpD PE=3 SV=1	High	0	24	77	0.957	23070000000	22070000000
Q7CPL0	Putative cytoplasmic protein OS=Salmonella typhimurium (strain LT2 / SGSC1412 / ATCC 700720) GN=STM3461 PE=4 SV=1	High	0	2	2	1.113	267700000	298000000
P0A2E3	RNA polymerase sigma factor RpoD OS=Salmonella typhimurium (strain LT2 / SGSC1412 / ATCC 700720) GN=rpoD PE=3 SV=1	High	0	11	22	0.963	1942000000	1870000000
P67038	Phenylalanine--tRNA ligase alpha subunit OS=Salmonella typhimurium (strain LT2 / SGSC1412 / ATCC 700720) GN=pheS PE=3 SV=1	High	0	8	15	0.847	841900000	713100000
P66409	30S ribosomal protein S14 OS=Salmonella typhimurium (strain LT2 / SGSC1412 / ATCC 700720) GN=rpsN PE=3 SV=2	High	0	4	14	0.889	4852000000	4313000000
Q7CQK9	Glutaredoxin OS=Salmonella typhimurium (strain LT2 / SGSC1412 / ATCC 700720) GN=ydhD PE=3 SV=1	High	0	4	13	0.815	3201000000	2610000000
P50335	Protein YhjJ OS=Salmonella typhimurium (strain LT2 / SGSC1412 / ATCC 700720) GN=yhjJ PE=3 SV=2	High	0	8	9	0.845	379900000	321000000
Q8ZPC4	Putative outer membrane lipoprotein OS=Salmonella typhimurium (strain LT2 / SGSC1412 / ATCC 700720) GN=STM1607 PE=4 SV=1	High	0	5	8	1.061	344200000	365300000
P0A2B5	Ribosome maturation factor RimM OS=Salmonella typhimurium (strain LT2 / SGSC1412 / ATCC 700720) GN=rimM PE=3 SV=1	High	0	3	5	0.544	64840000	35260000
Q8ZRU8	Ribosomal RNA small subunit methyltransferase H OS=Salmonella typhimurium (strain LT2 / SGSC1412 / ATCC 700720) GN=rsmH PE=3 SV=1	High	0	6	6	0.809	238300000	192700000
Q8ZQY0	Asparagine synthetase B OS=Salmonella typhimurium (strain LT2 / SGSC1412 / ATCC 700720) GN=asnB PE=4 SV=1	High	0	8	15	0.955	736700000	703300000
Q7CPE4	ATP synthase subunit b OS=Salmonella typhimurium (strain LT2 / SGSC1412 / ATCC 700720) GN=atpF PE=3 SV=1	High	0	7	17	1.449	1457000000	2111000000
Q8ZS18	Threonine synthase OS=Salmonella typhimurium (strain LT2 / SGSC1412 / ATCC 700720) GN=thrC PE=4 SV=1	High	0	4	7	1.031	236000000	243200000
Q7CPS1	UPF0441 protein YgiB OS=Salmonella typhimurium (strain LT2 / SGSC1412 / ATCC 700720) GN=ygiB PE=3 SV=1	High	0	3	4	0.965	401700000	387400000
P0A2B1	30S ribosomal protein S20 OS=Salmonella typhimurium (strain LT2 / SGSC1412 / ATCC 700720) GN=rpsT PE=3 SV=2	High	0	3	8	0.992	4031000000	3999000000
Q9L9I4	Uroporphyrinogen decarboxylase OS=Salmonella typhimurium (strain LT2 / SGSC1412 / ATCC 700720) GN=hemE PE=3 SV=1	High	0	4	5	0.83	299200000	248300000
Q8ZLS0	3-deoxy-D-manno-octulosonate 8-phosphate phosphatase KdsC OS=Salmonella typhimurium (strain LT2 / SGSC1412 / ATCC 700720) GN=kdsC PE=3 SV=1	High	0	2	4	0.855	68830000	58880000
P29847	Serine acetyltransferase OS=Salmonella typhimurium (strain LT2 / SGSC1412 / ATCC 700720) GN=cysE PE=1 SV=1	High	0	2	4	0.913	62630000	57160000
Q7CQG8	Phage shock protein OS=Salmonella typhimurium (strain LT2 / SGSC1412 / ATCC 700720) GN=pspB PE=4 SV=1	High	0.00155642	1	1	0.672	53130000	35710000
P0A1V4	Adenylate kinase OS=Salmonella typhimurium (strain LT2 / SGSC1412 / ATCC 700720) GN=adk PE=3 SV=1	High	0	10	22	1.062	2541000000	2697000000
Q8ZR92	Putative thioredoxin protein OS=Salmonella typhimurium (strain LT2 / SGSC1412 / ATCC 700720) GN=ybbN PE=1 SV=1	High	0	5	10	0.939	286700000	269300000
P0A7K0	50S ribosomal protein L11 OS=Salmonella typhimurium (strain LT2 / SGSC1412 / ATCC 700720) GN=rplK PE=3 SV=2	High	0	6	23	0.901	9483000000	8545000000
P0A1V6	Ribose-phosphate pyrophosphokinase OS=Salmonella typhimurium (strain LT2 / SGSC1412 / ATCC 700720) GN=prs PE=3 SV=2	High	0	11	22	0.98	3677000000	3603000000
P0A2T8	Fumarate and nitrate reduction regulatory protein OS=Salmonella typhimurium (strain LT2 / SGSC1412 / ATCC 700720) GN=fnr PE=3 SV=1	High	0	3	5	0.779	153700000	119700000
P0A2P0	ATP-dependent RNA helicase RhlB OS=Salmonella typhimurium (strain LT2 / SGSC1412 / ATCC 700720) GN=rhlB PE=3 SV=2	High	0	5	9	1.093	314800000	344200000
Q8ZR01	Rare lipoprotein A OS=Salmonella typhimurium (strain LT2 / SGSC1412 / ATCC 700720) GN=rlpA PE=3 SV=1	High	0	3	6	0.969	119600000	115900000
Q8ZKX1	Glutamine--fructose-6-phosphate aminotransferase [isomerizing] OS=Salmonella typhimurium (strain LT2 / SGSC1412 / ATCC 700720) GN=glmS PE=3 SV=3	High	0	12	23	0.832	1765000000	1469000000
Q8ZK67	Fructose-1,6-bisphosphatase class 1 OS=Salmonella typhimurium (strain LT2 / SGSC1412 / ATCC 700720) GN=fbp PE=3 SV=1	High	0	13	38	0.931	3696000000	3440000000
Q8ZML1	Glycine/betaine/proline transport protein OS=Salmonella typhimurium (strain LT2 / SGSC1412 / ATCC 700720) GN=proX PE=4 SV=1	High	0	7	12	0.662	929300000	615500000
Q8ZLH4	Glycerol-3-phosphate dehydrogenase OS=Salmonella typhimurium (strain LT2 / SGSC1412 / ATCC 700720) GN=glpD PE=3 SV=1	High	0	27	63	0.793	17640000000	13990000000
Q7CQ43	Phosphoesterase OS=Salmonella typhimurium (strain LT2 / SGSC1412 / ATCC 700720) GN=yfcE PE=3 SV=1	High	0	1	2	1.014	89040000	90300000
Q7CPN8	Sugar specific PTS family enzyme IIA OS=Salmonella typhimurium (strain LT2 / SGSC1412 / ATCC 700720) GN=ptsN PE=4 SV=1	High	0.00155642	2	2	1.886	91860000	173200000
P16657	Enoyl-[acyl-carrier-protein] reductase [NADH] FabI OS=Salmonella typhimurium (strain LT2 / SGSC1412 / ATCC 700720) GN=fabI PE=1 SV=3	High	0	9	22	0.903	4315000000	3896000000
Q8ZPZ3	Putative MutT-like protein OS=Salmonella typhimurium (strain LT2 / SGSC1412 / ATCC 700720) GN=ymfB PE=3 SV=1	High	0	2	7	1.089	89900000	97900000
P0AA28	Thioredoxin-1 OS=Salmonella typhimurium (strain LT2 / SGSC1412 / ATCC 700720) GN=trxA PE=3 SV=2	High	0	5	19	0.737	7044000000	5188000000
Q8ZP65	Probable thiol peroxidase OS=Salmonella typhimurium (strain LT2 / SGSC1412 / ATCC 700720) GN=tpx PE=3 SV=1	High	0	7	19	0.943	8353000000	7880000000
Q8ZPC3	Putative methyltransferase OS=Salmonella typhimurium (strain LT2 / SGSC1412 / ATCC 700720) GN=tehB PE=1 SV=1	High	0.00155642	2	2	1.69	11750000	19850000
Q7CPM1	AcetylCoA carboxylase, BCCP subunit OS=Salmonella typhimurium (strain LT2 / SGSC1412 / ATCC 700720) GN=accB PE=4 SV=1	High	0	2	3	0.835	1160000000	969300000
P40813	Type I restriction enzyme StySJI M protein OS=Salmonella typhimurium (strain LT2 / SGSC1412 / ATCC 700720) GN=hsdM PE=3 SV=1	High	0	4	6	0.778	168200000	130900000
Q8ZNX1	Similar Cu resistance protein CopC OS=Salmonella typhimurium (strain LT2 / SGSC1412 / ATCC 700720) GN=yobA PE=4 SV=1	High	0	2	8	0.934	991500000	925900000
Q8ZNW4	2-keto-3-deoxygluconate 6-phosphate aldolase OS=Salmonella typhimurium (strain LT2 / SGSC1412 / ATCC 700720) GN=eda PE=4 SV=1	High	0	6	16	0.824	1444000000	1190000000
P0A7S6	30S ribosomal protein S12 OS=Salmonella typhimurium (strain LT2 / SGSC1412 / ATCC 700720) GN=rpsL PE=3 SV=2	High	0	2	6	1.171	65620000	76810000
Q8ZK11	Putative ATPase involved in DNA repair OS=Salmonella typhimurium (strain LT2 / SGSC1412 / ATCC 700720) GN=STM4496 PE=4 SV=1	High	0	7	12	0.76	162200000	123300000
Q7CPK4	Gluconate kinase 2 in GNT I system OS=Salmonella typhimurium (strain LT2 / SGSC1412 / ATCC 700720) GN=gntK PE=4 SV=1	High	0	2	3	1.526	52640000	80310000
Q7CPJ6	Putative ATPase involved in cell division OS=Salmonella typhimurium (strain LT2 / SGSC1412 / ATCC 700720) GN=ftsE PE=4 SV=1	High	0	4	4	1.233	57790000	71270000
P0A2F4	Superoxide dismutase [Fe] OS=Salmonella typhimurium (strain LT2 / SGSC1412 / ATCC 700720) GN=sodB PE=3 SV=2	High	0	6	18	1.014	12540000000	12720000000
P0A2C7	Spermidine/putrescine-binding periplasmic protein OS=Salmonella typhimurium (strain LT2 / SGSC1412 / ATCC 700720) GN=potD PE=3 SV=1	High	0	9	20	0.633	900200000	569400000
P67286	UPF0145 protein YbjQ OS=Salmonella typhimurium (strain LT2 / SGSC1412 / ATCC 700720) GN=ybjQ PE=3 SV=1	High	0	1	2	0.931	521700000	485900000
Q8ZQX5	Glutamine--tRNA ligase OS=Salmonella typhimurium (strain LT2 / SGSC1412 / ATCC 700720) GN=glnS PE=3 SV=3	High	0	17	23	0.914	1657000000	1513000000
Q8ZP07	L-serine deaminase I/L-threonine deaminase I OS=Salmonella typhimurium (strain LT2 / SGSC1412 / ATCC 700720) GN=sdaA PE=4 SV=1	High	0	4	9	0.929	477900000	443800000
Q7CPZ4	Protein GrpE OS=Salmonella typhimurium (strain LT2 / SGSC1412 / ATCC 700720) GN=grpE PE=3 SV=1	High	0	9	18	0.994	1700000000	1690000000
Q8ZP68	Periplasmic murein tripeptide transport protein OS=Salmonella typhimurium (strain LT2 / SGSC1412 / ATCC 700720) GN=mppA PE=4 SV=1	High	0	14	19	0.927	635600000	589300000
Q7CQN4	Major outer membrane lipoprotein 1 OS=Salmonella typhimurium (strain LT2 / SGSC1412 / ATCC 700720) GN=lpp1 PE=3 SV=1	High	0	5	26	1.125	46560000000	52360000000
Q05590	Probable cobalt-factor III C(17)-methyltransferase OS=Salmonella typhimurium (strain LT2 / SGSC1412 / ATCC 700720) GN=cbiH PE=1 SV=1	High	0	3	5	0.988	335000000	331100000
Q8ZQZ6	Leucine--tRNA ligase OS=Salmonella typhimurium (strain LT2 / SGSC1412 / ATCC 700720) GN=leuS PE=3 SV=1	High	0	22	45	0.84	2731000000	2294000000
P65215	2-dehydro-3-deoxyphosphooctonate aldolase OS=Salmonella typhimurium (strain LT2 / SGSC1412 / ATCC 700720) GN=kdsA PE=3 SV=1	High	0	13	26	0.912	5431000000	4954000000
Q7CQ41	Acetyl-coenzyme A carboxylase carboxyl transferase subunit beta OS=Salmonella typhimurium (strain LT2 / SGSC1412 / ATCC 700720) GN=accD PE=3 SV=1	High	0	9	22	0.902	2238000000	2019000000
Q9F173	DNA polymerase I OS=Salmonella typhimurium (strain LT2 / SGSC1412 / ATCC 700720) GN=polA PE=3 SV=2	High	0	11	17	0.978	751900000	735400000
Q8ZP02	Mannose-specific enzyme IID OS=Salmonella typhimurium (strain LT2 / SGSC1412 / ATCC 700720) GN=manZ PE=4 SV=1	High	0	5	11	1.008	1210000000	1220000000
P25077	Malate dehydrogenase OS=Salmonella typhimurium (strain LT2 / SGSC1412 / ATCC 700720) GN=mdh PE=3 SV=2	High	0	16	56	0.906	22460000000	20340000000
P63923	Phosphopentomutase OS=Salmonella typhimurium (strain LT2 / SGSC1412 / ATCC 700720) GN=deoB PE=3 SV=1	High	0	19	52	0.99	12920000000	12790000000
Q8XFG8	Peptidyl-prolyl cis-trans isomerase OS=Salmonella typhimurium (strain LT2 / SGSC1412 / ATCC 700720) GN=ppiB PE=3 SV=1	High	0	4	11	1.007	2495000000	2512000000
P0A2C3	Ribonuclease PH OS=Salmonella typhimurium (strain LT2 / SGSC1412 / ATCC 700720) GN=rph PE=3 SV=1	High	0	2	3	1.023	258400000	264400000
Q8ZLT3	Polyribonucleotide nucleotidyltransferase OS=Salmonella typhimurium (strain LT2 / SGSC1412 / ATCC 700720) GN=pnp PE=1 SV=1	High	0	17	44	0.915	6349000000	5810000000
Q8ZQR3	Pectinesterase OS=Salmonella typhimurium (strain LT2 / SGSC1412 / ATCC 700720) GN=ybhC PE=4 SV=1	High	0	6	7	0.969	350000000	339100000
P0A1T2	Uncharacterized protein YceD OS=Salmonella typhimurium (strain LT2 / SGSC1412 / ATCC 700720) GN=yceD PE=4 SV=1	High	0	2	4	1.189	99170000	117900000
Q8ZPM0	Putative oxidoreductase OS=Salmonella typhimurium (strain LT2 / SGSC1412 / ATCC 700720) GN=ydgJ PE=4 SV=2	High	0	6	8	1.019	321800000	327700000
Q8ZKQ0	3-hydroxy-5-phosphonooxypentane-2,4-dione thiolase OS=Salmonella typhimurium (strain LT2 / SGSC1412 / ATCC 700720) GN=lsrF PE=2 SV=1	High	0	10	20	1.173	1583000000	1858000000
P0A263	Outer membrane protein C OS=Salmonella typhimurium (strain LT2 / SGSC1412 / ATCC 700720) GN=ompC PE=3 SV=1	High	0	10	21	1.15	1424000000	1637000000
P65933	Uridylate kinase OS=Salmonella typhimurium (strain LT2 / SGSC1412 / ATCC 700720) GN=pyrH PE=1 SV=1	High	0	4	8	0.929	966300000	897400000
P0A8B8	Nucleoid-associated protein YbaB OS=Salmonella typhimurium (strain LT2 / SGSC1412 / ATCC 700720) GN=ybaB PE=3 SV=1	High	0	5	12	0.916	625800000	573000000
P66038	6,7-dimethyl-8-ribityllumazine synthase OS=Salmonella typhimurium (strain LT2 / SGSC1412 / ATCC 700720) GN=ribH PE=1 SV=1	High	0	3	12	0.916	1530000000	1402000000
P0AA13	50S ribosomal protein L13 OS=Salmonella typhimurium (strain LT2 / SGSC1412 / ATCC 700720) GN=rplM PE=3 SV=1	High	0	11	32	0.976	12080000000	11790000000
P66643	30S ribosomal protein S9 OS=Salmonella typhimurium (strain LT2 / SGSC1412 / ATCC 700720) GN=rpsI PE=1 SV=2	High	0	5	14	0.88	5659000000	4982000000
P67270	GTP cyclohydrolase 1 type 2 homolog OS=Salmonella typhimurium (strain LT2 / SGSC1412 / ATCC 700720) GN=ybgI PE=3 SV=1	High	0	5	18	0.99	1104000000	1092000000
Q8ZLD7	Universal stress protein A OS=Salmonella typhimurium (strain LT2 / SGSC1412 / ATCC 700720) GN=uspA PE=3 SV=3	High	0	3	5	1.063	1985000000	2110000000
Q7CQ33	Putative cytoplasmic protein OS=Salmonella typhimurium (strain LT2 / SGSC1412 / ATCC 700720) GN=yfcZ PE=4 SV=1	High	0	3	8	1.096	764300000	837500000
Q8ZQ16	Ribosomal large subunit pseudouridine synthase C OS=Salmonella typhimurium (strain LT2 / SGSC1412 / ATCC 700720) GN=rluC PE=3 SV=1	High	0	4	7	0.661	123400000	81650000
Q8ZQ37	Putative periplasmic protein OS=Salmonella typhimurium (strain LT2 / SGSC1412 / ATCC 700720) GN=STM1123 PE=4 SV=1	High	0	2	5	0.473	254600000	120300000
Q7CPL3	50S ribosomal protein L23 OS=Salmonella typhimurium (strain LT2 / SGSC1412 / ATCC 700720) GN=rplW PE=3 SV=1	High	0.000820345	1	3	0.935	3129000000	2926000000
Q8ZRF0	Pyrroline-5-carboxylate reductase OS=Salmonella typhimurium (strain LT2 / SGSC1412 / ATCC 700720) GN=proC PE=3 SV=1	High	0	4	9	1.108	309200000	342500000
Q8ZRN1	D-methionine-binding lipoprotein MetQ OS=Salmonella typhimurium (strain LT2 / SGSC1412 / ATCC 700720) GN=metQ PE=3 SV=1	High	0	10	22	1.046	1248000000	1306000000
Q8ZPM7	Glutathionine S-transferase OS=Salmonella typhimurium (strain LT2 / SGSC1412 / ATCC 700720) GN=gst PE=3 SV=1	High	0	13	27	0.784	3902000000	3057000000
P0A7P8	50S ribosomal protein L34 OS=Salmonella typhimurium (strain LT2 / SGSC1412 / ATCC 700720) GN=rpmH PE=3 SV=1	High	0	2	5	1.046	1505000000	1575000000
Q8ZRS6	UPF0231 protein YacL OS=Salmonella typhimurium (strain LT2 / SGSC1412 / ATCC 700720) GN=yacL PE=3 SV=1	High	0	2	3	1.032	131800000	136000000
Q8ZPT7	Putative enzyme OS=Salmonella typhimurium (strain LT2 / SGSC1412 / ATCC 700720) GN=yniC PE=4 SV=1	High	0	7	11	0.996	529200000	527000000
Q8ZRZ0	Isoleucine--tRNA ligase OS=Salmonella typhimurium (strain LT2 / SGSC1412 / ATCC 700720) GN=ileS PE=3 SV=1	High	0	23	50	0.948	2734000000	2592000000
Q7CQY3	Transcriptional repressor of iron-responsive genes (Fur family) (Ferric uptake regulator) OS=Salmonella typhimurium (strain LT2 / SGSC1412 / ATCC 700720) GN=fur PE=4 SV=1	High	0	2	8	0.949	1900000000	1803000000
Q8ZP42	Formyltetrahydrofolate deformylase OS=Salmonella typhimurium (strain LT2 / SGSC1412 / ATCC 700720) GN=purU PE=3 SV=1	High	0.00155642	2	3	0.999	32190000	32150000
Q8ZPK6	ATP-dependent dethiobiotin synthetase BioD 2 OS=Salmonella typhimurium (strain LT2 / SGSC1412 / ATCC 700720) GN=bioD2 PE=3 SV=1	High	0.000820345	1	1	0.874	44740000	39100000
P0A803	DNA-directed RNA polymerase subunit omega OS=Salmonella typhimurium (strain LT2 / SGSC1412 / ATCC 700720) GN=rpoZ PE=3 SV=1	High	0	5	9	0.849	2128000000	1807000000
P0A297	50S ribosomal protein L10 OS=Salmonella typhimurium (strain LT2 / SGSC1412 / ATCC 700720) GN=rplJ PE=3 SV=2	High	0	8	24	1	18150000000	18150000000
Q7CP87	Putative cytoplasmic protein OS=Salmonella typhimurium (strain LT2 / SGSC1412 / ATCC 700720) GN=ytfP PE=4 SV=1	High	0	1	2	1.275	47070000	60030000
P30752	Outer-membrane lipoprotein LolB OS=Salmonella typhimurium (strain LT2 / SGSC1412 / ATCC 700720) GN=lolB PE=3 SV=2	High	0	3	5	1.205	79970000	96340000
P66541	30S ribosomal protein S2 OS=Salmonella typhimurium (strain LT2 / SGSC1412 / ATCC 700720) GN=rpsB PE=3 SV=2	High	0	10	36	1.029	14830000000	15250000000
Q8ZM45	dITP/XTP pyrophosphatase OS=Salmonella typhimurium (strain LT2 / SGSC1412 / ATCC 700720) GN=rdgB PE=3 SV=1	High	0	3	7	1.166	265000000	309000000
Q8ZNR2	Exodeoxyribonuclease I OS=Salmonella typhimurium (strain LT2 / SGSC1412 / ATCC 700720) GN=sbcB PE=4 SV=1	High	0	3	4	0.629	50340000	31660000
Q7CQV7	Putative periplasmic protein OS=Salmonella typhimurium (strain LT2 / SGSC1412 / ATCC 700720) GN=ybiS PE=4 SV=1	High	0	7	12	0.994	763900000	759500000
H9L419	Putative periplasmic binding transport protein OS=Salmonella typhimurium (strain LT2 / SGSC1412 / ATCC 700720) GN=fliY PE=3 SV=1	High	0	11	21	0.921	1791000000	1650000000
Q8ZLN5	Transmembrane protein affecting septum formation and cell membrane permeability OS=Salmonella typhimurium (strain LT2 / SGSC1412 / ATCC 700720) GN=acrE PE=4 SV=1	High	0.00155642	2	4	1.257	419700000	527400000
Q8ZLW2	Pyruvate formate-lyase 4 OS=Salmonella typhimurium (strain LT2 / SGSC1412 / ATCC 700720) GN=tdcE PE=4 SV=1	High	0	4	10	0.709	2952000000	2093000000
P0A2F6	Single-stranded DNA-binding protein 1 OS=Salmonella typhimurium (strain LT2 / SGSC1412 / ATCC 700720) GN=ssb PE=3 SV=2	High	0	6	14	0.992	2955000000	2932000000
Q8ZKP1	Cell division protein ZapB OS=Salmonella typhimurium (strain LT2 / SGSC1412 / ATCC 700720) GN=zapB PE=3 SV=1	High	0	6	17	0.907	2509000000	2277000000
P26396	Glucose-1-phosphate cytidylyltransferase OS=Salmonella typhimurium (strain LT2 / SGSC1412 / ATCC 700720) GN=rfbF PE=3 SV=1	High	0	6	14	0.92	1340000000	1232000000
Q8ZRT0	Dihydrolipoyl dehydrogenase OS=Salmonella typhimurium (strain LT2 / SGSC1412 / ATCC 700720) GN=lpdA PE=4 SV=1	High	0	17	60	1.003	15650000000	15700000000
P37430	Transcription termination/antitermination protein NusA OS=Salmonella typhimurium (strain LT2 / SGSC1412 / ATCC 700720) GN=nusA PE=3 SV=2	High	0	19	33	0.912	3021000000	2756000000
P0A1H5	Elongation factor Tu OS=Salmonella typhimurium (strain LT2 / SGSC1412 / ATCC 700720) GN=tufA PE=3 SV=2	High	0	28	140	1.117	139800000000	156100000000
Q7CPH6	Putative rhodanese-related sulfurtransferases OS=Salmonella typhimurium (strain LT2 / SGSC1412 / ATCC 700720) GN=yibN PE=4 SV=1	High	0	4	10	0.999	374800000	374400000
P26397	CDP-glucose 4,6-dehydratase OS=Salmonella typhimurium (strain LT2 / SGSC1412 / ATCC 700720) GN=rfbG PE=1 SV=1	High	0	18	33	0.883	2296000000	2027000000
Q8ZP03	Mannose-specific enzyme IIAB OS=Salmonella typhimurium (strain LT2 / SGSC1412 / ATCC 700720) GN=manX PE=4 SV=1	High	0	14	33	0.948	7489000000	7098000000
P0A2M5	Uracil phosphoribosyltransferase OS=Salmonella typhimurium (strain LT2 / SGSC1412 / ATCC 700720) GN=upp PE=3 SV=1	High	0	6	21	0.96	2821000000	2709000000
Q8ZN68	Arsenate reductase OS=Salmonella typhimurium (strain LT2 / SGSC1412 / ATCC 700720) GN=yfgD PE=3 SV=1	High	0	5	9	0.963	1582000000	1524000000
O33799	Hypoxanthine phosphoribosyltransferase OS=Salmonella typhimurium (strain LT2 / SGSC1412 / ATCC 700720) GN=hpt PE=1 SV=2	High	0	3	5	0.898	134400000	120700000
P05989	Ketol-acid reductoisomerase OS=Salmonella typhimurium (strain LT2 / SGSC1412 / ATCC 700720) GN=ilvC PE=2 SV=4	High	0	5	10	1.175	336900000	395800000
Q7CQ56	1,4-dihydroxy-2-naphthoyl-CoA synthase OS=Salmonella typhimurium (strain LT2 / SGSC1412 / ATCC 700720) GN=menB PE=1 SV=1	High	0	6	10	0.938	792400000	742900000
P60217	5'-methylthioadenosine/S-adenosylhomocysteine nucleosidase OS=Salmonella typhimurium (strain LT2 / SGSC1412 / ATCC 700720) GN=mtnN PE=3 SV=1	High	0	5	7	1.136	586400000	665900000
P26392	dTDP-4-dehydrorhamnose reductase OS=Salmonella typhimurium (strain LT2 / SGSC1412 / ATCC 700720) GN=rfbD PE=1 SV=1	High	0	3	7	0.982	174400000	171300000
Q7CQY1	Negative modulator of initiation of replication OS=Salmonella typhimurium (strain LT2 / SGSC1412 / ATCC 700720) GN=seqA PE=3 SV=1	High	0	3	4	0.544	424900000	231000000
P66431	30S ribosomal protein S15 OS=Salmonella typhimurium (strain LT2 / SGSC1412 / ATCC 700720) GN=rpsO PE=3 SV=2	High	0	6	16	1.024	5417000000	5547000000
P0A1X6	Methionine aminopeptidase OS=Salmonella typhimurium (strain LT2 / SGSC1412 / ATCC 700720) GN=map PE=1 SV=2	High	0	5	9	0.961	645500000	620600000
P0A1Z0	Lysine decarboxylase, inducible OS=Salmonella typhimurium (strain LT2 / SGSC1412 / ATCC 700720) GN=cadA PE=3 SV=1	High	0	9	14	0.931	596600000	555500000
Q8ZQT4	Putative periplasmic protein OS=Salmonella typhimurium (strain LT2 / SGSC1412 / ATCC 700720) GN=ybgF PE=4 SV=1	High	0	4	7	0.852	154900000	132000000
Q7CPM2	Putative oxidoreductase OS=Salmonella typhimurium (strain LT2 / SGSC1412 / ATCC 700720) GN=yhdH PE=1 SV=1	High	0	5	8	1.093	325100000	355300000
P0A7Q3	50S ribosomal protein L35 OS=Salmonella typhimurium (strain LT2 / SGSC1412 / ATCC 700720) GN=rpmI PE=3 SV=2	Medium	0.0296496	1	1	0.761	346300000	263500000
Q7CQB7	Putative cytoplasmic protein OS=Salmonella typhimurium (strain LT2 / SGSC1412 / ATCC 700720) GN=yecF PE=4 SV=1	High	0.00532319	1	1	0.289	57450000	16590000
P0A1G7	Chaperone protein DnaJ OS=Salmonella typhimurium (strain LT2 / SGSC1412 / ATCC 700720) GN=dnaJ PE=3 SV=2	High	0	11	19	1.033	1529000000	1579000000
P0A2A3	50S ribosomal protein L1 OS=Salmonella typhimurium (strain LT2 / SGSC1412 / ATCC 700720) GN=rplA PE=3 SV=1	High	0	14	43	0.999	20980000000	20960000000
Q8ZPS9	Threonine--tRNA ligase OS=Salmonella typhimurium (strain LT2 / SGSC1412 / ATCC 700720) GN=thrS PE=3 SV=1	High	0	17	27	0.893	2188000000	1954000000
P26393	Glucose-1-phosphate thymidylyltransferase OS=Salmonella typhimurium (strain LT2 / SGSC1412 / ATCC 700720) GN=rmlA PE=1 SV=1	High	0	7	11	0.745	609900000	454100000
P60802	Erythronate-4-phosphate dehydrogenase OS=Salmonella typhimurium (strain LT2 / SGSC1412 / ATCC 700720) GN=pdxB PE=1 SV=1	High	0	5	7	1.236	391300000	483800000
P0A6B1	Acyl carrier protein OS=Salmonella typhimurium (strain LT2 / SGSC1412 / ATCC 700720) GN=acpP PE=3 SV=2	High	0	3	20	1.019	23070000000	23510000000
P66932	Trigger factor OS=Salmonella typhimurium (strain LT2 / SGSC1412 / ATCC 700720) GN=tig PE=3 SV=1	High	0	26	64	0.902	18450000000	16640000000
Q8ZME2	(P)ppGpp synthetase I OS=Salmonella typhimurium (strain LT2 / SGSC1412 / ATCC 700720) GN=relA PE=3 SV=1	High	0	5	6	1.693	76810000	130000000
Q7CR87	Chaperone SurA OS=Salmonella typhimurium (strain LT2 / SGSC1412 / ATCC 700720) GN=surA PE=3 SV=1	High	0	14	29	1.068	2159000000	2305000000
P66313	50S ribosomal protein L6 OS=Salmonella typhimurium (strain LT2 / SGSC1412 / ATCC 700720) GN=rplF PE=3 SV=2	High	0	10	30	1.134	14890000000	16880000000
Q8ZRD3	N utilization substance protein B homolog OS=Salmonella typhimurium (strain LT2 / SGSC1412 / ATCC 700720) GN=nusB PE=3 SV=1	High	0	5	11	1.032	1161000000	1199000000
P07637	3-phosphoshikimate 1-carboxyvinyltransferase OS=Salmonella typhimurium (strain LT2 / SGSC1412 / ATCC 700720) GN=aroA PE=3 SV=2	High	0.000820345	2	3	0.961	161600000	155300000
Q93IN1	Cyclic di-GMP-binding protein OS=Salmonella typhimurium (strain LT2 / SGSC1412 / ATCC 700720) GN=bcsB PE=3 SV=1	High	0	6	10	1.23	199600000	245600000
Q8ZNZ7	Putative IclR family transcriptional repressor OS=Salmonella typhimurium (strain LT2 / SGSC1412 / ATCC 700720) GN=kdgR PE=4 SV=1	High	0	6	10	0.956	943200000	901800000
Q8XG72	Arginine transport system OS=Salmonella typhimurium (strain LT2 / SGSC1412 / ATCC 700720) GN=artI PE=3 SV=1	High	0	10	24	1.032	1711000000	1767000000
P0A2A9	30S ribosomal protein S16 OS=Salmonella typhimurium (strain LT2 / SGSC1412 / ATCC 700720) GN=rpsP PE=3 SV=1	High	0	6	12	1.137	4949000000	5628000000
P62405	50S ribosomal protein L5 OS=Salmonella typhimurium (strain LT2 / SGSC1412 / ATCC 700720) GN=rplE PE=3 SV=2	High	0	15	57	1.021	18910000000	19300000000
Q8ZLQ7	Putative N-acetylmannosamine-6-phosphate 2-epimerase 2 OS=Salmonella typhimurium (strain LT2 / SGSC1412 / ATCC 700720) GN=nanE2 PE=1 SV=1	High	0	4	7	0.944	469900000	443600000
Q8ZNV2	Aspartate--tRNA ligase OS=Salmonella typhimurium (strain LT2 / SGSC1412 / ATCC 700720) GN=aspS PE=3 SV=1	High	0	18	36	0.937	2612000000	2447000000
P0A2A5	50S ribosomal protein L28 OS=Salmonella typhimurium (strain LT2 / SGSC1412 / ATCC 700720) GN=rpmB PE=3 SV=2	High	0	6	17	0.928	3161000000	2933000000
P0A1Q8	Porphobilinogen deaminase OS=Salmonella typhimurium (strain LT2 / SGSC1412 / ATCC 700720) GN=hemC PE=3 SV=1	High	0	5	5	1.113	173900000	193600000
Q8ZRP4	2,3,4,5-tetrahydropyridine-2,6-dicarboxylate N-succinyltransferase OS=Salmonella typhimurium (strain LT2 / SGSC1412 / ATCC 700720) GN=dapD PE=3 SV=1	High	0	6	20	0.971	2524000000	2450000000
P66593	30S ribosomal protein S6 OS=Salmonella typhimurium (strain LT2 / SGSC1412 / ATCC 700720) GN=rpsF PE=3 SV=1	High	0	8	23	1.06	9510000000	10080000000
Q7CQ14	Uncharacterized protein OS=Salmonella typhimurium (strain LT2 / SGSC1412 / ATCC 700720) GN=yfhJ PE=4 SV=1	High	0	2	4	0.974	110000000	107100000
P60726	50S ribosomal protein L4 OS=Salmonella typhimurium (strain LT2 / SGSC1412 / ATCC 700720) GN=rplD PE=1 SV=1	High	0	9	29	0.952	17520000000	16690000000
Q8ZPY3	Putative ABC transporter periplasmic binding protein OS=Salmonella typhimurium (strain LT2 / SGSC1412 / ATCC 700720) GN=STM1255 PE=4 SV=1	High	0	6	9	0.757	325900000	246500000
P26398	Lipopolysaccharide biosynthesis protein RfbH OS=Salmonella typhimurium (strain LT2 / SGSC1412 / ATCC 700720) GN=rfbH PE=3 SV=1	High	0	19	60	0.989	11750000000	11620000000
Q8ZND6	Phosphate acetyltransferase OS=Salmonella typhimurium (strain LT2 / SGSC1412 / ATCC 700720) GN=pta PE=1 SV=1	High	0	16	47	1.073	4183000000	4487000000
Q9RF52	Peptidase B OS=Salmonella typhimurium (strain LT2 / SGSC1412 / ATCC 700720) GN=pepB PE=1 SV=1	High	0	11	22	0.993	954700000	948100000
P60626	50S ribosomal protein L24 OS=Salmonella typhimurium (strain LT2 / SGSC1412 / ATCC 700720) GN=rplX PE=3 SV=2	High	0	6	20	1.067	3364000000	3588000000
P58480	Chaperone protein HtpG OS=Salmonella typhimurium (strain LT2 / SGSC1412 / ATCC 700720) GN=htpG PE=3 SV=1	High	0	28	84	1.132	17590000000	19910000000
Q7CQF0	Putative ACR protein OS=Salmonella typhimurium (strain LT2 / SGSC1412 / ATCC 700720) GN=ychN PE=4 SV=1	Medium	0.0200138	1	2	0.684	154400000	105500000
P58688	Bifunctional protein FolD OS=Salmonella typhimurium (strain LT2 / SGSC1412 / ATCC 700720) GN=folD PE=3 SV=2	High	0.00155642	1	2	0.958	56100000	53770000
P66073	50S ribosomal protein L15 OS=Salmonella typhimurium (strain LT2 / SGSC1412 / ATCC 700720) GN=rplO PE=3 SV=1	High	0	7	17	0.984	10270000000	10110000000
P60317	RNA chaperone ProQ OS=Salmonella typhimurium (strain LT2 / SGSC1412 / ATCC 700720) GN=proQ PE=3 SV=1	High	0	6	14	0.917	1066000000	977400000
P64052	Elongation factor Ts OS=Salmonella typhimurium (strain LT2 / SGSC1412 / ATCC 700720) GN=tsf PE=3 SV=1	High	0	19	57	1.013	16040000000	16250000000
Q9ZF60	Glutamate/aspartate periplasmic-binding protein OS=Salmonella typhimurium (strain LT2 / SGSC1412 / ATCC 700720) GN=gltI PE=3 SV=3	High	0	13	26	1.414	728900000	1031000000
P0A9X6	Rod shape-determining protein MreB OS=Salmonella typhimurium (strain LT2 / SGSC1412 / ATCC 700720) GN=mreB PE=3 SV=1	High	0	12	20	1.036	2299000000	2382000000
Q8ZNC0	Bifunctional protein FolC OS=Salmonella typhimurium (strain LT2 / SGSC1412 / ATCC 700720) GN=folC PE=3 SV=1	High	0	3	4	0.958	64070000	61360000
P0A7V6	30S ribosomal protein S3 OS=Salmonella typhimurium (strain LT2 / SGSC1412 / ATCC 700720) GN=rpsC PE=3 SV=2	High	0	10	35	0.909	21390000000	19440000000
O54296	30S ribosomal protein S11 OS=Salmonella typhimurium (strain LT2 / SGSC1412 / ATCC 700720) GN=rpsK PE=3 SV=2	High	0	6	19	0.913	8477000000	7739000000
Q7CQT9	30S ribosomal protein S1 OS=Salmonella typhimurium (strain LT2 / SGSC1412 / ATCC 700720) GN=rpsA PE=3 SV=1	High	0	30	107	1.142	32190000000	36770000000
P0A295	Transcription termination factor Rho OS=Salmonella typhimurium (strain LT2 / SGSC1412 / ATCC 700720) GN=rho PE=3 SV=1	High	0	20	51	1.038	7030000000	7298000000
O54297	30S ribosomal protein S4 OS=Salmonella typhimurium (strain LT2 / SGSC1412 / ATCC 700720) GN=rpsD PE=1 SV=3	High	0	13	42	1.066	20180000000	21500000000
Q8ZKR6	Response reguator in two-component regulatory system with CpxA OS=Salmonella typhimurium (strain LT2 / SGSC1412 / ATCC 700720) GN=cpxR PE=4 SV=1	High	0	6	13	1.06	807100000	855400000
Q7CQ36	3-oxoacyl-[acyl-carrier-protein] synthase I OS=Salmonella typhimurium (strain LT2 / SGSC1412 / ATCC 700720) GN=fabB PE=3 SV=1	High	0	8	27	1.01	9468000000	9567000000
P0A1C3	Acetyl-coenzyme A carboxylase carboxyl transferase subunit alpha OS=Salmonella typhimurium (strain LT2 / SGSC1412 / ATCC 700720) GN=accA PE=3 SV=2	High	0	10	19	1.111	1134000000	1260000000
Q7CR64	UPF0325 protein YaeH OS=Salmonella typhimurium (strain LT2 / SGSC1412 / ATCC 700720) GN=yaeH PE=3 SV=1	High	0	13	38	1.148	19630000000	22530000000
Q8ZLA9	Dipeptide transport protein OS=Salmonella typhimurium (strain LT2 / SGSC1412 / ATCC 700720) GN=dppA PE=4 SV=1	High	0	10	18	1.05	1751000000	1839000000
P67651	Regulator of ribonuclease activity A OS=Salmonella typhimurium (strain LT2 / SGSC1412 / ATCC 700720) GN=rraA PE=3 SV=1	High	0	4	5	1.07	1009000000	1079000000
Q8ZMD3	NADPH-dependent 7-cyano-7-deazaguanine reductase OS=Salmonella typhimurium (strain LT2 / SGSC1412 / ATCC 700720) GN=queF PE=3 SV=1	High	0	4	5	1.009	121000000	122100000
Q7CPL7	50S ribosomal protein L17 OS=Salmonella typhimurium (strain LT2 / SGSC1412 / ATCC 700720) GN=rplQ PE=3 SV=1	High	0	7	18	1.062	7921000000	8408000000
Q7CR26	Cytochrome o ubiquinol oxidase subunit II OS=Salmonella typhimurium (strain LT2 / SGSC1412 / ATCC 700720) GN=cyoA PE=4 SV=1	High	0	4	7	0.909	516100000	469100000
P0A2I3	DNA gyrase subunit B OS=Salmonella typhimurium (strain LT2 / SGSC1412 / ATCC 700720) GN=gyrB PE=1 SV=2	High	0	16	23	0.956	2040000000	1951000000
Q56016	Ribosomal RNA small subunit methyltransferase A OS=Salmonella typhimurium (strain LT2 / SGSC1412 / ATCC 700720) GN=rsmA PE=3 SV=2	High	0.00155642	2	3	0.929	182800000	169900000
Q9L6L5	Fatty acid oxidation complex subunit alpha OS=Salmonella typhimurium (strain LT2 / SGSC1412 / ATCC 700720) GN=fadB PE=3 SV=1	High	0	3	5	0.783	57140000	44750000
Q8ZP98	Putative SAM-dependent methyltransferase OS=Salmonella typhimurium (strain LT2 / SGSC1412 / ATCC 700720) GN=STM1638 PE=4 SV=1	High	0	2	2	0.909	48380000	43990000
P15434	Phenylalanine--tRNA ligase beta subunit OS=Salmonella typhimurium (strain LT2 / SGSC1412 / ATCC 700720) GN=pheT PE=3 SV=3	High	0	18	32	1.122	2273000000	2551000000
Q8ZLN3	Putative ferripyochelin binding protein OS=Salmonella typhimurium (strain LT2 / SGSC1412 / ATCC 700720) GN=yrdA PE=1 SV=1	High	0	6	9	1.196	558300000	667500000
Q56056	Ribonuclease 3 OS=Salmonella typhimurium (strain LT2 / SGSC1412 / ATCC 700720) GN=rnc PE=3 SV=2	High	0	2	4	0.875	169000000	147900000
Q9ZF31	Translation initiation factor IF-2 OS=Salmonella typhimurium (strain LT2 / SGSC1412 / ATCC 700720) GN=infB PE=3 SV=2	High	0	25	57	0.926	5923000000	5484000000
Q8ZRV8	RNA polymerase-associated protein RapA OS=Salmonella typhimurium (strain LT2 / SGSC1412 / ATCC 700720) GN=rapA PE=3 SV=3	High	0	10	14	0.946	635800000	601400000
H9L427	GTP-binding elongation factor family protein OS=Salmonella typhimurium (strain LT2 / SGSC1412 / ATCC 700720) GN=typA PE=4 SV=1	High	0	14	36	1.026	3847000000	3948000000
Q8ZL52	L-threonine 3-dehydrogenase OS=Salmonella typhimurium (strain LT2 / SGSC1412 / ATCC 700720) GN=tdh PE=3 SV=1	High	0	7	16	0.966	1126000000	1087000000
Q7CPH8	Protein-export protein SecB OS=Salmonella typhimurium (strain LT2 / SGSC1412 / ATCC 700720) GN=secB PE=3 SV=1	High	0	3	12	1.156	4554000000	5267000000
P0CL07	Glutamate-1-semialdehyde 2,1-aminomutase OS=Salmonella typhimurium (strain LT2 / SGSC1412 / ATCC 700720) GN=hemL PE=3 SV=1	High	0	8	16	1.062	866500000	920000000
Q8ZRS0	Carbonic anhydrase OS=Salmonella typhimurium (strain LT2 / SGSC1412 / ATCC 700720) GN=yadF PE=1 SV=1	High	0	5	10	0.925	1004000000	929000000
P66491	30S ribosomal protein S19 OS=Salmonella typhimurium (strain LT2 / SGSC1412 / ATCC 700720) GN=rpsS PE=3 SV=2	High	0	5	19	1.172	3732000000	4372000000
P37427	Ribonucleoside-diphosphate reductase 1 subunit beta OS=Salmonella typhimurium (strain LT2 / SGSC1412 / ATCC 700720) GN=nrdB PE=3 SV=3	High	0	8	12	1.13	406900000	459700000
P0A1W4	Elongation factor 4 OS=Salmonella typhimurium (strain LT2 / SGSC1412 / ATCC 700720) GN=lepA PE=3 SV=1	High	0	8	15	0.963	571200000	550200000
Q8ZKM0	Phosphoenolpyruvate carboxylase OS=Salmonella typhimurium (strain LT2 / SGSC1412 / ATCC 700720) GN=ppc PE=3 SV=1	High	0	15	26	0.941	723600000	681000000
P63411	Acetate kinase OS=Salmonella typhimurium (strain LT2 / SGSC1412 / ATCC 700720) GN=ackA PE=1 SV=1	High	0	13	40	1.056	7653000000	8085000000
Q8ZLL6	Peptidyl-prolyl cis-trans isomerase OS=Salmonella typhimurium (strain LT2 / SGSC1412 / ATCC 700720) GN=fkpA PE=4 SV=1	High	0	12	32	0.934	4315000000	4030000000
Q8ZLD0	Putative phosphosugar isomerase OS=Salmonella typhimurium (strain LT2 / SGSC1412 / ATCC 700720) GN=STM3601 PE=4 SV=1	High	0	2	6	0.93	369100000	343400000
O68926	Bacterioferritin OS=Salmonella typhimurium (strain LT2 / SGSC1412 / ATCC 700720) GN=bfr PE=3 SV=1	High	0	5	12	1.395	500800000	698700000
Q8ZND5	Putative transketolase OS=Salmonella typhimurium (strain LT2 / SGSC1412 / ATCC 700720) GN=STM2340 PE=4 SV=1	High	0	3	4	0.859	242100000	208000000
P67605	UPF0265 protein YeeX OS=Salmonella typhimurium (strain LT2 / SGSC1412 / ATCC 700720) GN=yeeX PE=3 SV=1	High	0	3	8	1.459	721700000	1053000000
Q8ZQW9	Phosphoglucomutase OS=Salmonella typhimurium (strain LT2 / SGSC1412 / ATCC 700720) GN=pgm PE=1 SV=1	High	0	18	42	1.093	5310000000	5806000000
P0A2C9	3-oxoacyl-[acyl-carrier-protein] reductase FabG OS=Salmonella typhimurium (strain LT2 / SGSC1412 / ATCC 700720) GN=fabG PE=1 SV=1	High	0	8	18	1.037	4297000000	4456000000
P0AA02	Transcription termination/antitermination protein NusG OS=Salmonella typhimurium (strain LT2 / SGSC1412 / ATCC 700720) GN=nusG PE=3 SV=2	High	0	7	21	0.981	2097000000	2056000000
Q7CPL5	50S ribosomal protein L14 OS=Salmonella typhimurium (strain LT2 / SGSC1412 / ATCC 700720) GN=rplN PE=3 SV=1	High	0	7	22	1.266	5891000000	7456000000
Q8ZLH6	Transcriptional repressor of the glp operon OS=Salmonella typhimurium (strain LT2 / SGSC1412 / ATCC 700720) GN=glpR PE=4 SV=1	High	0.00658376	2	2	0.857	137100000	117500000
P64068	Probable GTP-binding protein EngB OS=Salmonella typhimurium (strain LT2 / SGSC1412 / ATCC 700720) GN=engB PE=3 SV=1	High	0.000820345	2	2	0.624	146500000	91400000
Q8ZRR1	Pantothenate synthetase OS=Salmonella typhimurium (strain LT2 / SGSC1412 / ATCC 700720) GN=panC PE=1 SV=1	High	0	2	2	0.513	99430000	51020000
P67093	Universal stress protein G OS=Salmonella typhimurium (strain LT2 / SGSC1412 / ATCC 700720) GN=uspG PE=3 SV=1	High	0	6	25	1.187	4357000000	5173000000
P0A2B3	30S ribosomal protein S7 OS=Salmonella typhimurium (strain LT2 / SGSC1412 / ATCC 700720) GN=rpsG PE=1 SV=2	High	0	15	39	1.206	11940000000	14400000000
Q8ZPV2	Succinylornithine transaminase OS=Salmonella typhimurium (strain LT2 / SGSC1412 / ATCC 700720) GN=astC PE=2 SV=1	High	0	3	6	1.007	220000000	221600000
Q8ZN53	Cytoskeleton protein RodZ OS=Salmonella typhimurium (strain LT2 / SGSC1412 / ATCC 700720) GN=rodZ PE=3 SV=1	High	0	5	11	1.169	384300000	449200000
P35891	Chromosomal replication initiator protein DnaA OS=Salmonella typhimurium (strain LT2 / SGSC1412 / ATCC 700720) GN=dnaA PE=3 SV=2	High	0.00597907	1	2	0.788	47760000	37630000
P66170	50S ribosomal protein L29 OS=Salmonella typhimurium (strain LT2 / SGSC1412 / ATCC 700720) GN=rpmC PE=3 SV=1	High	0	3	8	1.403	1053000000	1477000000
P65599	Oligoribonuclease OS=Salmonella typhimurium (strain LT2 / SGSC1412 / ATCC 700720) GN=orn PE=3 SV=2	High	0	3	6	1.052	230500000	242500000
Q8ZMQ8	Putative excinuclease ATPase subunit OS=Salmonella typhimurium (strain LT2 / SGSC1412 / ATCC 700720) GN=STM2746 PE=4 SV=1	High	0	6	7	1.048	116100000	121700000
P0A2G1	SsrA-binding protein OS=Salmonella typhimurium (strain LT2 / SGSC1412 / ATCC 700720) GN=smpB PE=3 SV=2	Medium	0.015331	1	2	0.869	140000000	121700000
Q7CP91	Peptidyl-prolyl cis-trans isomerase OS=Salmonella typhimurium (strain LT2 / SGSC1412 / ATCC 700720) GN=fklB PE=4 SV=1	High	0	5	6	1.059	1634000000	1730000000
Q8ZRC9	UPF0234 protein YajQ OS=Salmonella typhimurium (strain LT2 / SGSC1412 / ATCC 700720) GN=yajQ PE=3 SV=2	High	0	8	23	1.054	3227000000	3402000000
Q8ZRD4	Riboflavin biosynthesis protein RibD OS=Salmonella typhimurium (strain LT2 / SGSC1412 / ATCC 700720) GN=ribD PE=3 SV=1	High	0	3	3	0.759	86500000	65610000
Q8ZNW2	Glucose-6-phosphate 1-dehydrogenase OS=Salmonella typhimurium (strain LT2 / SGSC1412 / ATCC 700720) GN=zwf PE=3 SV=1	High	0	19	37	0.918	2878000000	2640000000
Q8ZM41	Putative cytoplasmic protein OS=Salmonella typhimurium (strain LT2 / SGSC1412 / ATCC 700720) GN=yggL PE=4 SV=1	High	0	2	3	0.816	524800000	428300000
P64281	Transcription elongation factor GreA OS=Salmonella typhimurium (strain LT2 / SGSC1412 / ATCC 700720) GN=greA PE=3 SV=1	High	0	5	10	1.068	1019000000	1089000000
Q7DAP1	Alpha-helical coiled coil protein OS=Salmonella typhimurium (strain LT2 / SGSC1412 / ATCC 700720) GN=tlpA PE=4 SV=1	High	0	3	3	1.138	123300000	140400000
Q9RCI2	tRNA-2-methylthio-N(6)-dimethylallyladenosine synthase OS=Salmonella typhimurium (strain LT2 / SGSC1412 / ATCC 700720) GN=miaB PE=1 SV=1	High	0	9	13	1.057	499700000	528400000
P66738	Ribosome-recycling factor OS=Salmonella typhimurium (strain LT2 / SGSC1412 / ATCC 700720) GN=frr PE=3 SV=1	High	0	7	17	1.116	4502000000	5025000000
Q7CPM0	Acetyl CoA carboxylase OS=Salmonella typhimurium (strain LT2 / SGSC1412 / ATCC 700720) GN=accC PE=4 SV=1	High	0	15	43	1.087	3535000000	3842000000
P26391	dTDP-glucose 4,6-dehydratase OS=Salmonella typhimurium (strain LT2 / SGSC1412 / ATCC 700720) GN=rfbB PE=1 SV=1	High	0	4	5	0.857	100300000	85990000
P66955	Transaldolase B OS=Salmonella typhimurium (strain LT2 / SGSC1412 / ATCC 700720) GN=talB PE=3 SV=2	High	0	19	46	1.19	13220000000	15730000000
P58537	Inositol-1-monophosphatase OS=Salmonella typhimurium (strain LT2 / SGSC1412 / ATCC 700720) GN=suhB PE=3 SV=1	High	0	4	10	1.065	589800000	628300000
P0A7Z7	DNA-directed RNA polymerase subunit alpha OS=Salmonella typhimurium (strain LT2 / SGSC1412 / ATCC 700720) GN=rpoA PE=3 SV=1	High	0	14	42	1.14	13000000000	14820000000
Q8ZQZ7	LPS-assembly lipoprotein LptE OS=Salmonella typhimurium (strain LT2 / SGSC1412 / ATCC 700720) GN=lptE PE=1 SV=1	High	0	4	7	1.181	203600000	240500000
P06173	DNA-directed RNA polymerase subunit beta OS=Salmonella typhimurium (strain LT2 / SGSC1412 / ATCC 700720) GN=rpoB PE=3 SV=2	High	0	51	139	1.085	19380000000	21030000000
Q8ZPP1	Riboflavin synthase, alpha chain OS=Salmonella typhimurium (strain LT2 / SGSC1412 / ATCC 700720) GN=ribE PE=4 SV=1	High	0	4	11	1.217	657200000	799600000
P58663	Transcriptional regulatory protein RcsB OS=Salmonella typhimurium (strain LT2 / SGSC1412 / ATCC 700720) GN=rcsB PE=3 SV=1	High	0	5	7	1.053	694400000	730900000
P0A7W4	30S ribosomal protein S5 OS=Salmonella typhimurium (strain LT2 / SGSC1412 / ATCC 700720) GN=rpsE PE=1 SV=2	High	0	9	39	1.107	13410000000	14830000000
P0A1H3	Elongation factor G OS=Salmonella typhimurium (strain LT2 / SGSC1412 / ATCC 700720) GN=fusA PE=3 SV=2	High	0	32	106	1.106	44190000000	48870000000
Q8ZL96	Glycine--tRNA ligase beta subunit OS=Salmonella typhimurium (strain LT2 / SGSC1412 / ATCC 700720) GN=glyS PE=3 SV=3	High	0	21	44	0.999	2756000000	2754000000
Q8ZK81	30S ribosomal protein S18 OS=Salmonella typhimurium (strain LT2 / SGSC1412 / ATCC 700720) GN=rpsR PE=3 SV=3	High	0	6	13	1.318	6357000000	8382000000
P66684	Ribonuclease T OS=Salmonella typhimurium (strain LT2 / SGSC1412 / ATCC 700720) GN=rnt PE=3 SV=1	High	0	1	1	0.931	57720000	53740000
Q9L6Q4	89% identity with E. coli putative uroporphyrinogen III methylase (HEMX) (SP:P09127) OS=Salmonella typhimurium (strain LT2 / SGSC1412 / ATCC 700720) GN=hemX PE=4 SV=1	High	0	10	18	1.178	1173000000	1382000000
P0DM78	Virulence transcriptional regulatory protein PhoP OS=Salmonella typhimurium (strain LT2 / SGSC1412 / ATCC 700720) GN=phoP PE=1 SV=1	High	0	14	39	1.183	7258000000	8584000000
Q7CQK7	Tyrosine--tRNA ligase OS=Salmonella typhimurium (strain LT2 / SGSC1412 / ATCC 700720) GN=tyrS PE=3 SV=1	High	0	10	16	1.047	1171000000	1225000000
P0AA19	Transcriptional regulatory protein OmpR OS=Salmonella typhimurium (strain LT2 / SGSC1412 / ATCC 700720) GN=ompR PE=3 SV=1	High	0	12	27	1.185	2682000000	3177000000
P26404	Mannose-1-phosphate guanylyltransferase RfbM OS=Salmonella typhimurium (strain LT2 / SGSC1412 / ATCC 700720) GN=rfbM PE=1 SV=1	High	0	3	6	1.109	108200000	120000000
P0A9Y9	Cold shock-like protein CspC OS=Salmonella typhimurium (strain LT2 / SGSC1412 / ATCC 700720) GN=cspC PE=3 SV=2	High	0	4	37	1.084	12570000000	13630000000
P65977	Protein RecA OS=Salmonella typhimurium (strain LT2 / SGSC1412 / ATCC 700720) GN=recA PE=1 SV=2	High	0	6	15	1.133	2845000000	3224000000
Q8ZRU7	UDP-N-acetylmuramoyl-L-alanyl-D-glutamate--2,6-diaminopimelate ligase OS=Salmonella typhimurium (strain LT2 / SGSC1412 / ATCC 700720) GN=murE PE=3 SV=1	High	0	6	9	1.016	304000000	308800000
Q7CQ11	Iron-sulfur cluster assembly scaffold protein IscU OS=Salmonella typhimurium (strain LT2 / SGSC1412 / ATCC 700720) GN=nifU PE=3 SV=1	High	0	2	4	1.047	162000000	169600000
Q7CPR9	Bifunctional protein HldE OS=Salmonella typhimurium (strain LT2 / SGSC1412 / ATCC 700720) GN=hldE PE=3 SV=1	High	0	10	17	0.961	812300000	780400000
Q8ZNN5	Iron-sulfur cluster carrier protein OS=Salmonella typhimurium (strain LT2 / SGSC1412 / ATCC 700720) GN=apbC PE=1 SV=1	High	0	5	14	1.064	1182000000	1257000000
Q56073	Chaperone protein DnaK OS=Salmonella typhimurium (strain LT2 / SGSC1412 / ATCC 700720) GN=dnaK PE=3 SV=2	High	0	41	157	1.287	37210000000	47890000000
P0A289	Peptide chain release factor 2 OS=Salmonella typhimurium (strain LT2 / SGSC1412 / ATCC 700720) GN=prfB PE=3 SV=1	High	0	6	10	1	622700000	623000000
Q7CR62	Proline--tRNA ligase OS=Salmonella typhimurium (strain LT2 / SGSC1412 / ATCC 700720) GN=proS PE=3 SV=1	High	0	20	42	1.027	1989000000	2043000000
P58525	N-methyl-L-tryptophan oxidase OS=Salmonella typhimurium (strain LT2 / SGSC1412 / ATCC 700720) GN=solA PE=3 SV=1	High	0	4	8	1.041	130100000	135400000
Q7CQT7	UPF0434 protein YcaR OS=Salmonella typhimurium (strain LT2 / SGSC1412 / ATCC 700720) GN=ycaR PE=3 SV=1	High	0	2	3	1.089	238500000	259800000
Q8ZRD1	1-deoxy-D-xylulose-5-phosphate synthase OS=Salmonella typhimurium (strain LT2 / SGSC1412 / ATCC 700720) GN=dxs PE=3 SV=3	High	0	6	7	0.732	301300000	220600000
Q8ZQ05	Respiratory NADH dehydrogenase 2 OS=Salmonella typhimurium (strain LT2 / SGSC1412 / ATCC 700720) GN=ndh PE=4 SV=1	High	0	6	7	1.54	186200000	286800000
H9L460	Catalase OS=Salmonella typhimurium (strain LT2 / SGSC1412 / ATCC 700720) GN=katE PE=3 SV=1	High	0	32	77	1.855	9982000000	18520000000
P65449	Peptide methionine sulfoxide reductase MsrB OS=Salmonella typhimurium (strain LT2 / SGSC1412 / ATCC 700720) GN=msrB PE=3 SV=1	High	0	4	7	0.986	377900000	372400000
P60446	50S ribosomal protein L3 OS=Salmonella typhimurium (strain LT2 / SGSC1412 / ATCC 700720) GN=rplC PE=3 SV=1	High	0	11	32	1.295	9222000000	11950000000
P67557	Glucans biosynthesis protein G OS=Salmonella typhimurium (strain LT2 / SGSC1412 / ATCC 700720) GN=mdoG PE=3 SV=1	High	0	14	24	1.107	1756000000	1945000000
P40810	Dihydroxy-acid dehydratase OS=Salmonella typhimurium (strain LT2 / SGSC1412 / ATCC 700720) GN=ilvD PE=3 SV=2	High	0	2	4	0.961	35070000	33710000
Q7CPU6	Fructose-bisphosphate aldolase OS=Salmonella typhimurium (strain LT2 / SGSC1412 / ATCC 700720) GN=fba PE=4 SV=1	High	0	11	54	1.129	15240000000	17200000000
Q7CQE2	Putative fumarylacetoacetate (FAA) hydrolase family protein OS=Salmonella typhimurium (strain LT2 / SGSC1412 / ATCC 700720) GN=ycgM PE=4 SV=1	Medium	0.0320427	1	1	1.592	86570000	137800000
P37439	PTS system glucose-specific EIICB component OS=Salmonella typhimurium (strain LT2 / SGSC1412 / ATCC 700720) GN=ptsG PE=3 SV=2	High	0	10	16	1.162	1788000000	2077000000
Q8ZK31	Valine--tRNA ligase OS=Salmonella typhimurium (strain LT2 / SGSC1412 / ATCC 700720) GN=valS PE=3 SV=1	High	0	20	41	1.103	2669000000	2944000000
P37411	DNA gyrase subunit A OS=Salmonella typhimurium (strain LT2 / SGSC1412 / ATCC 700720) GN=gyrA PE=1 SV=3	High	0	16	30	1.002	2176000000	2181000000
Q8ZL95	Glycine--tRNA ligase alpha subunit OS=Salmonella typhimurium (strain LT2 / SGSC1412 / ATCC 700720) GN=glyQ PE=3 SV=1	High	0	5	12	1.037	516000000	535200000
Q8ZQ14	3-oxoacyl-[acyl-carrier-protein] synthase 2 OS=Salmonella typhimurium (strain LT2 / SGSC1412 / ATCC 700720) GN=fabF PE=3 SV=1	High	0	12	31	1.233	4341000000	5353000000
Q8ZP84	Universal stress protein E OS=Salmonella typhimurium (strain LT2 / SGSC1412 / ATCC 700720) GN=uspE PE=1 SV=3	High	0	6	15	1.197	1880000000	2250000000
Q8ZQL1	D-alanyl-D-alanine carboxypeptidase penicillin-binding protein 6a OS=Salmonella typhimurium (strain LT2 / SGSC1412 / ATCC 700720) GN=dacC PE=3 SV=1	High	0	12	18	1.252	572300000	716300000
P22713	Galactokinase OS=Salmonella typhimurium (strain LT2 / SGSC1412 / ATCC 700720) GN=galK PE=3 SV=2	High	0	4	6	1.35	224900000	303500000
Q7CQR0	Uncharacterized protein OS=Salmonella typhimurium (strain LT2 / SGSC1412 / ATCC 700720) GN=ycfF PE=4 SV=1	High	0	2	2	1.498	217400000	325600000
O52325	Bifunctional polymyxin resistance protein ArnA OS=Salmonella typhimurium (strain LT2 / SGSC1412 / ATCC 700720) GN=arnA PE=2 SV=1	High	0	5	8	0.924	321800000	297300000
O85139	3-oxoacyl-[acyl-carrier-protein] synthase 3 OS=Salmonella typhimurium (strain LT2 / SGSC1412 / ATCC 700720) GN=fabH PE=3 SV=1	High	0	5	6	0.935	220700000	206300000
P67904	30S ribosomal protein S10 OS=Salmonella typhimurium (strain LT2 / SGSC1412 / ATCC 700720) GN=rpsJ PE=3 SV=1	High	0	8	27	0.826	9891000000	8174000000
Q8ZPZ6	Adenylosuccinate lyase OS=Salmonella typhimurium (strain LT2 / SGSC1412 / ATCC 700720) GN=purB PE=1 SV=1	High	0	7	7	0.665	276500000	184000000
Q8ZLQ9	Putative cytoplasmic protein OS=Salmonella typhimurium (strain LT2 / SGSC1412 / ATCC 700720) GN=yhcH PE=4 SV=1	High	0	1	3	1.053	457100000	481300000
P0A1P6	Glutamine synthetase OS=Salmonella typhimurium (strain LT2 / SGSC1412 / ATCC 700720) GN=glnA PE=1 SV=2	High	0	8	16	1.041	718400000	747800000
Q7CPN4	Stringent starvation protein B OS=Salmonella typhimurium (strain LT2 / SGSC1412 / ATCC 700720) GN=sspB PE=4 SV=1	High	0.00381388	1	1	1.441	39510000	56950000
Q8ZKV4	Protein for a late step of protoheme IX synthesis OS=Salmonella typhimurium (strain LT2 / SGSC1412 / ATCC 700720) GN=hemY PE=4 SV=1	High	0	6	11	1.298	282200000	366300000
Q7CPH9	Putative cytoplasmic protein OS=Salmonella typhimurium (strain LT2 / SGSC1412 / ATCC 700720) GN=yibL PE=4 SV=1	High	0	4	5	1.111	237500000	263800000
Q8ZQ08	Penicillin-binding protein activator LpoB OS=Salmonella typhimurium (strain LT2 / SGSC1412 / ATCC 700720) GN=lpoB PE=1 SV=1	High	0	2	2	1.41	121700000	171600000
Q7CPU3	Putative Zn-dependent proteases with possible chaperone function OS=Salmonella typhimurium (strain LT2 / SGSC1412 / ATCC 700720) GN=yggG PE=3 SV=1	High	0	2	3	1.38	91250000	125900000
Q7CPH7	Glutaredoxin 3 OS=Salmonella typhimurium (strain LT2 / SGSC1412 / ATCC 700720) GN=grxC PE=4 SV=1	High	0	4	10	1.368	1856000000	2538000000
P40827	Murein hydrolase activator NlpD OS=Salmonella typhimurium (strain LT2 / SGSC1412 / ATCC 700720) GN=nlpD PE=3 SV=2	High	0	5	8	1.267	575200000	728900000
Q93GQ8	Plasmid partition protein A OS=Salmonella typhimurium (strain LT2 / SGSC1412 / ATCC 700720) GN=parA PE=4 SV=1	High	0	2	4	1.459	33650000	49080000
Q8ZLQ1	Serine endoprotease OS=Salmonella typhimurium (strain LT2 / SGSC1412 / ATCC 700720) GN=degQ PE=4 SV=1	High	0	12	26	1.291	932500000	1204000000
Q7CR89	Putative outer membrane lipoprotein OS=Salmonella typhimurium (strain LT2 / SGSC1412 / ATCC 700720) GN=STM0080 PE=4 SV=1	High	0.00155642	1	1	0.01	45730000
P0A1D3	60 kDa chaperonin OS=Salmonella typhimurium (strain LT2 / SGSC1412 / ATCC 700720) GN=groL PE=3 SV=2	High	0	27	108	1.278	83620000000	106900000000
P0A1D7	ATP-dependent Clp protease proteolytic subunit OS=Salmonella typhimurium (strain LT2 / SGSC1412 / ATCC 700720) GN=clpP PE=3 SV=1	High	0	4	10	1.241	2193000000	2720000000
P63343	ATP-dependent zinc metalloprotease FtsH OS=Salmonella typhimurium (strain LT2 / SGSC1412 / ATCC 700720) GN=ftsH PE=3 SV=1	High	0	17	36	1.471	2784000000	4095000000
Q8ZRT5	GMP reductase OS=Salmonella typhimurium (strain LT2 / SGSC1412 / ATCC 700720) GN=guaC PE=3 SV=1	High	0	4	9	1.019	336300000	342800000
P77980	3-dehydroquinate synthase OS=Salmonella typhimurium (strain LT2 / SGSC1412 / ATCC 700720) GN=aroB PE=3 SV=1	High	0	4	8	1.236	265000000	327500000
Q7CPD8	UPF0438 protein YifE OS=Salmonella typhimurium (strain LT2 / SGSC1412 / ATCC 700720) GN=yifE PE=3 SV=1	High	0	4	11	1.222	1395000000	1704000000
Q8ZRU6	UDP-N-acetylmuramoyl-tripeptide--D-alanyl-D-alanine ligase OS=Salmonella typhimurium (strain LT2 / SGSC1412 / ATCC 700720) GN=murF PE=3 SV=1	High	0	4	6	1.322	86740000	114700000
O86090	Polyphosphate kinase OS=Salmonella typhimurium (strain LT2 / SGSC1412 / ATCC 700720) GN=ppk PE=3 SV=3	High	0	8	13	0.998	487500000	486700000
P0A1X0	Outer membrane lipoprotein SlyB OS=Salmonella typhimurium (strain LT2 / SGSC1412 / ATCC 700720) GN=slyB PE=1 SV=1	High	0	3	15	1.476	1652000000	2439000000
Q8ZLT1	Ribosome-binding factor A OS=Salmonella typhimurium (strain LT2 / SGSC1412 / ATCC 700720) GN=rbfA PE=3 SV=1	High	0	3	7	1.067	283400000	302500000
Q8ZP51	Ribosomal large subunit pseudouridine synthase B OS=Salmonella typhimurium (strain LT2 / SGSC1412 / ATCC 700720) GN=rluB PE=3 SV=1	High	0	3	3	1.5	75320000	113000000
P0A1D5	10 kDa chaperonin OS=Salmonella typhimurium (strain LT2 / SGSC1412 / ATCC 700720) GN=groS PE=3 SV=1	High	0	5	31	1.126	35010000000	39430000000
Q7CP96	Protein HflC OS=Salmonella typhimurium (strain LT2 / SGSC1412 / ATCC 700720) GN=hflC PE=3 SV=1	High	0	8	12	1.528	731300000	1118000000
Q7CP94	Ribonuclease R OS=Salmonella typhimurium (strain LT2 / SGSC1412 / ATCC 700720) GN=vacB PE=3 SV=1	High	0	15	27	1.056	1337000000	1413000000
Q8ZPN7	N-ethylmaleimide reductase OS=Salmonella typhimurium (strain LT2 / SGSC1412 / ATCC 700720) GN=nemA PE=4 SV=1	High	0	6	10	1.299	474300000	616000000
Q8ZKA4	Component of modulator for protease specific for FtsH phage lambda cII repressor OS=Salmonella typhimurium (strain LT2 / SGSC1412 / ATCC 700720) GN=hflK PE=4 SV=1	High	0	14	26	1.337	2271000000	3037000000
Q8ZQM3	Glutathione-binding protein GsiB OS=Salmonella typhimurium (strain LT2 / SGSC1412 / ATCC 700720) GN=gsiB PE=3 SV=1	High	0	5	7	1.075	408100000	438500000
Q8ZQS1	Aldose 1-epimerase OS=Salmonella typhimurium (strain LT2 / SGSC1412 / ATCC 700720) GN=galM PE=3 SV=1	High	0	6	7	1.205	640300000	771400000
P60817	UPF0304 protein YfbU OS=Salmonella typhimurium (strain LT2 / SGSC1412 / ATCC 700720) GN=yfbU PE=3 SV=1	High	0	6	10	1.155	1482000000	1711000000
P26394	dTDP-4-dehydrorhamnose 3,5-epimerase OS=Salmonella typhimurium (strain LT2 / SGSC1412 / ATCC 700720) GN=rfbC PE=1 SV=1	High	0	3	7	0.98	338900000	332000000
Q8ZLQ5	Stringent starvation protein A OS=Salmonella typhimurium (strain LT2 / SGSC1412 / ATCC 700720) GN=sspA PE=3 SV=1	High	0	13	28	0.839	4112000000	3449000000
Q8ZL56	2,3-bisphosphoglycerate-independent phosphoglycerate mutase OS=Salmonella typhimurium (strain LT2 / SGSC1412 / ATCC 700720) GN=gpmI PE=3 SV=1	High	0	9	17	1.009	1498000000	1511000000
Q8ZPE8	NAD-dependent malic enzyme OS=Salmonella typhimurium (strain LT2 / SGSC1412 / ATCC 700720) GN=maeA PE=3 SV=1	High	0	15	24	1.117	1341000000	1498000000
Q8ZP54	Exoribonuclease 2 OS=Salmonella typhimurium (strain LT2 / SGSC1412 / ATCC 700720) GN=rnb PE=3 SV=1	High	0	6	11	1.133	241000000	273100000
P0A299	50S ribosomal protein L7/L12 OS=Salmonella typhimurium (strain LT2 / SGSC1412 / ATCC 700720) GN=rplL PE=3 SV=2	High	0	7	24	0.72	22560000000	16240000000
P26395	Protein RfbI OS=Salmonella typhimurium (strain LT2 / SGSC1412 / ATCC 700720) GN=rfbI PE=3 SV=1	High	0	5	10	1.269	309700000	393100000
Q7CQU5	Thioredoxin reductase OS=Salmonella typhimurium (strain LT2 / SGSC1412 / ATCC 700720) GN=trxB PE=3 SV=1	High	0	8	22	1.166	2054000000	2396000000
P0A1F0	D-alanine--D-alanine ligase A OS=Salmonella typhimurium (strain LT2 / SGSC1412 / ATCC 700720) GN=ddlA PE=1 SV=2	High	0	2	2	1.445	81240000	117400000
O52765	Histidine--tRNA ligase OS=Salmonella typhimurium (strain LT2 / SGSC1412 / ATCC 700720) GN=hisS PE=1 SV=4	High	0	11	25	1.014	1462000000	1483000000
Q8ZMG7	Putative nucleoside-diphosphate-sugar epimerase OS=Salmonella typhimurium (strain LT2 / SGSC1412 / ATCC 700720) GN=STM2914 PE=4 SV=1	High	0.00597907	1	1	0.623	52710000	32840000
Q8ZL08	D-serine dehydratase OS=Salmonella typhimurium (strain LT2 / SGSC1412 / ATCC 700720) GN=dsdA PE=1 SV=1	High	0	2	3	1.455	44140000	64220000
Q7CQ01	Chaperone protein ClpB OS=Salmonella typhimurium (strain LT2 / SGSC1412 / ATCC 700720) GN=clpB PE=3 SV=1	High	0	44	108	1.276	19660000000	25070000000
P0A2R4	DNA-directed RNA polymerase subunit beta' OS=Salmonella typhimurium (strain LT2 / SGSC1412 / ATCC 700720) GN=rpoC PE=1 SV=1	High	0	57	148	1.123	21830000000	24520000000
P64076	Enolase OS=Salmonella typhimurium (strain LT2 / SGSC1412 / ATCC 700720) GN=eno PE=3 SV=2	High	0	19	92	1.267	39490000000	50040000000
Q9L4T0	S-ribosylhomocysteine lyase OS=Salmonella typhimurium (strain LT2 / SGSC1412 / ATCC 700720) GN=luxS PE=3 SV=3	High	0	10	20	1.193	4050000000	4833000000
P39434	Soluble lytic murein transglycosylase OS=Salmonella typhimurium (strain LT2 / SGSC1412 / ATCC 700720) GN=slt PE=3 SV=2	High	0	4	5	1.343	114300000	153500000
P14062	6-phosphogluconate dehydrogenase, decarboxylating OS=Salmonella typhimurium (strain LT2 / SGSC1412 / ATCC 700720) GN=gnd PE=3 SV=1	High	0	25	60	1.051	8369000000	8795000000
Q8ZKY4	Membrane protein insertase YidC OS=Salmonella typhimurium (strain LT2 / SGSC1412 / ATCC 700720) GN=yidC PE=3 SV=1	High	0	5	7	0.924	255700000	236400000
P28354	Lysine--tRNA ligase OS=Salmonella typhimurium (strain LT2 / SGSC1412 / ATCC 700720) GN=lysS PE=3 SV=3	High	0	22	62	1.132	5794000000	6558000000
Q8ZLQ6	N-acetylneuraminate lyase OS=Salmonella typhimurium (strain LT2 / SGSC1412 / ATCC 700720) GN=nanA PE=3 SV=1	High	0	9	18	1.055	1194000000	1259000000
P63263	Curved DNA-binding protein OS=Salmonella typhimurium (strain LT2 / SGSC1412 / ATCC 700720) GN=cbpA PE=3 SV=1	High	0	7	18	1.315	563800000	741600000
P02936	Outer membrane protein A OS=Salmonella typhimurium (strain LT2 / SGSC1412 / ATCC 700720) GN=ompA PE=3 SV=2	High	0	18	65	1.285	43810000000	56280000000
Q7CP99	Putative entericidin B OS=Salmonella typhimurium (strain LT2 / SGSC1412 / ATCC 700720) GN=ecnB PE=4 SV=1	High	0	1	10	1.335	7250000000	9680000000
Q8ZQ06	Beta-hexosaminidase OS=Salmonella typhimurium (strain LT2 / SGSC1412 / ATCC 700720) GN=nagZ PE=1 SV=1	High	0	3	7	1.109	269300000	298800000
Q8ZQT5	Protein TolB OS=Salmonella typhimurium (strain LT2 / SGSC1412 / ATCC 700720) GN=tolB PE=3 SV=1	High	0	13	35	1.227	2528000000	3102000000
Q8ZP66	Putative chloromuconate cycloisomerase OS=Salmonella typhimurium (strain LT2 / SGSC1412 / ATCC 700720) GN=ycjG PE=4 SV=1	High	0	4	4	0.837	199800000	167300000
Q8ZPL9	Adenosine deaminase OS=Salmonella typhimurium (strain LT2 / SGSC1412 / ATCC 700720) GN=add PE=3 SV=1	High	0	5	9	1.177	254200000	299200000
P0A1P2	Glycerol-3-phosphate dehydrogenase [NAD(P)+] OS=Salmonella typhimurium (strain LT2 / SGSC1412 / ATCC 700720) GN=gpsA PE=3 SV=1	High	0	4	8	1.274	550400000	701000000
Q7CPP7	50S ribosomal protein L21 OS=Salmonella typhimurium (strain LT2 / SGSC1412 / ATCC 700720) GN=rplU PE=3 SV=1	High	0	3	10	0.985	5840000000	5751000000
Q8ZKJ8	Putative phage baseplate component OS=Salmonella typhimurium (strain LT2 / SGSC1412 / ATCC 700720) GN=STM4207 PE=4 SV=1	High	0.00381388	1	3	0.972	96300000	93640000
P69917	Carbon storage regulator OS=Salmonella typhimurium (strain LT2 / SGSC1412 / ATCC 700720) GN=csrA PE=3 SV=1	High	0	2	6	1.441	2812000000	4054000000
Q7CPK0	sn-glycerol-3-phosphate-binding periplasmic protein UgpB OS=Salmonella typhimurium (strain LT2 / SGSC1412 / ATCC 700720) GN=ugpB PE=3 SV=1	High	0	22	54	1.349	4169000000	5623000000
Q8ZQ76	Aminopeptidase N OS=Salmonella typhimurium (strain LT2 / SGSC1412 / ATCC 700720) GN=pepN PE=4 SV=1	High	0	17	29	1.007	1036000000	1043000000
Q8ZRX8	4-hydroxy-tetrahydrodipicolinate reductase OS=Salmonella typhimurium (strain LT2 / SGSC1412 / ATCC 700720) GN=dapB PE=3 SV=1	High	0	2	2	1.08	102200000	110400000
Q8ZLC0	Ketodeoxygluconokinase OS=Salmonella typhimurium (strain LT2 / SGSC1412 / ATCC 700720) GN=kdgK PE=4 SV=1	High	0.00308166	3	4	0.799	176500000	141100000
P60829	UPF0307 protein YjgA OS=Salmonella typhimurium (strain LT2 / SGSC1412 / ATCC 700720) GN=yjgA PE=3 SV=1	High	0	5	8	1.171	641500000	751200000
Q8ZMD2	Putative nucleotide binding OS=Salmonella typhimurium (strain LT2 / SGSC1412 / ATCC 700720) GN=ygdH PE=4 SV=1	High	0	11	21	1.16	1056000000	1225000000
P27237	Oligopeptidase A OS=Salmonella typhimurium (strain LT2 / SGSC1412 / ATCC 700720) GN=prlC PE=1 SV=1	High	0	21	33	1.172	2133000000	2500000000
P26405	Phosphomannomutase OS=Salmonella typhimurium (strain LT2 / SGSC1412 / ATCC 700720) GN=rfbK PE=3 SV=1	High	0	6	9	0.633	229400000	145300000
Q8ZNK8	Putative LysR family transcriptional regulator OS=Salmonella typhimurium (strain LT2 / SGSC1412 / ATCC 700720) GN=yeiE PE=4 SV=1	High	0	1	2	1.129	80330000	90650000
Q8ZL67	Mannitol-1-phosphate 5-dehydrogenase OS=Salmonella typhimurium (strain LT2 / SGSC1412 / ATCC 700720) GN=mtlD PE=3 SV=1	High	0	7	11	1.068	405700000	433200000
Q8ZRT1	Acetyltransferase component of pyruvate dehydrogenase complex OS=Salmonella typhimurium (strain LT2 / SGSC1412 / ATCC 700720) GN=aceF PE=3 SV=2	High	0	24	66	1.218	13170000000	16050000000
O30911	ATP-dependent protease ATPase subunit HslU OS=Salmonella typhimurium (strain LT2 / SGSC1412 / ATCC 700720) GN=hslU PE=3 SV=2	High	0	15	38	1.17	3835000000	4486000000
P24518	Trifunctional NAD biosynthesis/regulator protein NadR OS=Salmonella typhimurium (strain LT2 / SGSC1412 / ATCC 700720) GN=nadR PE=1 SV=2	High	0	4	4	1.167	79260000	92540000
P0A283	Glucose-specific phosphotransferase enzyme IIA component OS=Salmonella typhimurium (strain LT2 / SGSC1412 / ATCC 700720) GN=crr PE=3 SV=2	High	0	6	29	1.306	12920000000	16880000000
P66451	30S ribosomal protein S17 OS=Salmonella typhimurium (strain LT2 / SGSC1412 / ATCC 700720) GN=rpsQ PE=3 SV=2	High	0	5	12	1.43	3263000000	4665000000
Q8ZNT7	D-cysteine desulfhydrase OS=Salmonella typhimurium (strain LT2 / SGSC1412 / ATCC 700720) GN=dcyD PE=1 SV=3	High	0	3	5	1.388	106700000	148000000
Q8ZPV9	Putative enzyme related to aldose 1-epimerase OS=Salmonella typhimurium (strain LT2 / SGSC1412 / ATCC 700720) GN=yeaD PE=1 SV=1	High	0	11	22	1.11	1678000000	1863000000
P0A2L3	Magnesium and cobalt efflux protein CorC OS=Salmonella typhimurium (strain LT2 / SGSC1412 / ATCC 700720) GN=corC PE=1 SV=1	High	0	4	6	0.933	220900000	206000000
Q8ZRE5	Putative sugar kinase/putative transcriptional regulator (NagC/XylR family) OS=Salmonella typhimurium (strain LT2 / SGSC1412 / ATCC 700720) GN=yajF PE=4 SV=1	High	0	1	3	0.672	67210000	45180000
Q8ZJX8	Putative glucosamine-fructose-6-phosphate aminotransferase OS=Salmonella typhimurium (strain LT2 / SGSC1412 / ATCC 700720) GN=STM4539 PE=4 SV=1	High	0.00155642	1	2	0.813	37370000	30370000
Q8ZN60	GMP synthase [glutamine-hydrolyzing] OS=Salmonella typhimurium (strain LT2 / SGSC1412 / ATCC 700720) GN=guaA PE=3 SV=1	High	0	10	17	0.774	1093000000	846300000
Q8ZR22	Periplasmic disulfide isomerase, thiol-disulphide oxidase OS=Salmonella typhimurium (strain LT2 / SGSC1412 / ATCC 700720) GN=dsbG PE=4 SV=1	High	0	7	12	1.603	497700000	797800000
Q8ZP38	Nitrate reductase 1, FeS (Beta) subunit OS=Salmonella typhimurium (strain LT2 / SGSC1412 / ATCC 700720) GN=narH PE=4 SV=1	High	0	11	20	1.08	461000000	498000000
Q8ZNX3	Putative periplasmic or exported protein OS=Salmonella typhimurium (strain LT2 / SGSC1412 / ATCC 700720) GN=STM1873 PE=4 SV=1	High	0	2	3	0.89	257800000	229600000
Q7CPR7	G/U mismatch-specific DNA glycosylase OS=Salmonella typhimurium (strain LT2 / SGSC1412 / ATCC 700720) GN=mug PE=3 SV=1	High	0	4	5	1.238	397000000	491500000
P0A249	Phosphoenolpyruvate-protein phosphotransferase OS=Salmonella typhimurium (strain LT2 / SGSC1412 / ATCC 700720) GN=ptsI PE=3 SV=1	High	0	20	49	1.27	6459000000	8200000000
Q56121	Peptide chain release factor 3 OS=Salmonella typhimurium (strain LT2 / SGSC1412 / ATCC 700720) GN=prfC PE=3 SV=3	High	0	4	5	0.988	245500000	242500000
P17328	Glycine betaine/proline betaine transport system ATP-binding protein ProV OS=Salmonella typhimurium (strain LT2 / SGSC1412 / ATCC 700720) GN=proV PE=3 SV=2	High	0	3	4	1.546	109200000	168800000
Q8ZKX9	Putative oxidoreductase OS=Salmonella typhimurium (strain LT2 / SGSC1412 / ATCC 700720) GN=yieF PE=4 SV=1	High	0	4	12	1.121	676100000	757900000
Q8ZKH3	Putative cytoplasmic protein OS=Salmonella typhimurium (strain LT2 / SGSC1412 / ATCC 700720) GN=yjbR PE=4 SV=1	High	0	2	2	1.183	401100000	474300000
P0A1S0	Integration host factor subunit alpha OS=Salmonella typhimurium (strain LT2 / SGSC1412 / ATCC 700720) GN=ihfA PE=3 SV=1	High	0	5	12	1.303	4695000000	6120000000
P64267	Protein gns OS=Salmonella typhimurium (strain LT2 / SGSC1412 / ATCC 700720) GN=gns PE=3 SV=1	High	0	4	11	1.109	1813000000	2010000000
Q8ZRT2	Pyruvate dehydrogenase E1 component OS=Salmonella typhimurium (strain LT2 / SGSC1412 / ATCC 700720) GN=aceE PE=4 SV=1	High	0	49	137	1.221	32350000000	39520000000
Q8ZRB9	Lon protease OS=Salmonella typhimurium (strain LT2 / SGSC1412 / ATCC 700720) GN=lon PE=2 SV=1	High	0	22	47	1.324	4273000000	5660000000
P58671	4-hydroxy-3-methylbut-2-en-1-yl diphosphate synthase (flavodoxin) OS=Salmonella typhimurium (strain LT2 / SGSC1412 / ATCC 700720) GN=ispG PE=3 SV=1	High	0	14	26	1.367	2017000000	2756000000
P63601	Shikimate kinase 1 OS=Salmonella typhimurium (strain LT2 / SGSC1412 / ATCC 700720) GN=aroK PE=3 SV=2	High	0	4	5	1.051	331200000	348200000
Q8ZPZ4	tRNA-specific 2-thiouridylase MnmA OS=Salmonella typhimurium (strain LT2 / SGSC1412 / ATCC 700720) GN=mnmA PE=3 SV=2	High	0	2	2	1.471	21960000	32310000
Q7CPP3	Putative ABC superfamily transport protein OS=Salmonella typhimurium (strain LT2 / SGSC1412 / ATCC 700720) GN=yrbC PE=4 SV=1	High	0	8	15	1.101	2210000000	2433000000
P65454	UDP-N-acetylglucosamine 1-carboxyvinyltransferase OS=Salmonella typhimurium (strain LT2 / SGSC1412 / ATCC 700720) GN=murA PE=3 SV=1	High	0	4	5	1.023	306000000	313000000
Q7CPI1	PTS family, mannitol-specific enzyme IIABC components OS=Salmonella typhimurium (strain LT2 / SGSC1412 / ATCC 700720) GN=mtlA PE=4 SV=1	High	0	9	15	1.491	632400000	943100000
P67551	UPF0253 protein YaeP OS=Salmonella typhimurium (strain LT2 / SGSC1412 / ATCC 700720) GN=yaeP PE=3 SV=1	High	0	1	3	1.162	131200000	152400000
Q8ZKB1	Phosphatidylserine decarboxylase proenzyme OS=Salmonella typhimurium (strain LT2 / SGSC1412 / ATCC 700720) GN=psd PE=3 SV=1	High	0	2	4	1.321	226900000	299800000
Q8ZRT7	Protein translocase subunit SecA OS=Salmonella typhimurium (strain LT2 / SGSC1412 / ATCC 700720) GN=secA PE=3 SV=1	High	0	14	24	1.249	871600000	1089000000
P0A1S4	DNA-binding protein StpA OS=Salmonella typhimurium (strain LT2 / SGSC1412 / ATCC 700720) GN=stpA PE=3 SV=1	High	0	6	17	1.456	5140000000	7484000000
Q8ZLV8	2-hydroxy-3-oxopropionate reductase OS=Salmonella typhimurium (strain LT2 / SGSC1412 / ATCC 700720) GN=garR PE=1 SV=1	High	0	3	5	1.726	131600000	227200000
Q8ZLM6	Methionyl-tRNA formyltransferase OS=Salmonella typhimurium (strain LT2 / SGSC1412 / ATCC 700720) GN=fmt PE=3 SV=3	High	0	4	9	1.37	393600000	539100000
P20753	Peptidyl-prolyl cis-trans isomerase A OS=Salmonella typhimurium (strain LT2 / SGSC1412 / ATCC 700720) GN=ppiA PE=3 SV=2	High	0	5	11	1.482	478300000	708900000
Q7CPP8	Putative RNA-binding protein OS=Salmonella typhimurium (strain LT2 / SGSC1412 / ATCC 700720) GN=yhbY PE=4 SV=1	High	0	2	6	0.879	717700000	630700000
Q7CQF2	UTP--glucose-1-phosphate uridylyltransferase OS=Salmonella typhimurium (strain LT2 / SGSC1412 / ATCC 700720) GN=galU PE=3 SV=1	High	0	8	19	1.359	2376000000	3230000000
Q8ZQM1	Ribosomal protein S12 methylthiotransferase RimO OS=Salmonella typhimurium (strain LT2 / SGSC1412 / ATCC 700720) GN=rimO PE=3 SV=1	High	0	6	9	0.892	175200000	156200000
Q7CQP3	Transcriptional activator of ntrL protein OS=Salmonella typhimurium (strain LT2 / SGSC1412 / ATCC 700720) GN=osmE PE=4 SV=1	High	0	6	28	1.358	10900000000	14800000000
P66030	GTP cyclohydrolase-2 OS=Salmonella typhimurium (strain LT2 / SGSC1412 / ATCC 700720) GN=ribA PE=3 SV=1	High	0.00798838	2	2	1.803	98320000	177300000
P0A1Z2	Chaperone protein Skp OS=Salmonella typhimurium (strain LT2 / SGSC1412 / ATCC 700720) GN=skp PE=1 SV=1	High	0	5	13	0.675	2484000000	1676000000
P61179	50S ribosomal protein L22 OS=Salmonella typhimurium (strain LT2 / SGSC1412 / ATCC 700720) GN=rplV PE=3 SV=1	High	0	7	24	1.774	4547000000	8065000000
P0A2A1	50S ribosomal protein L19 OS=Salmonella typhimurium (strain LT2 / SGSC1412 / ATCC 700720) GN=rplS PE=3 SV=2	High	0	6	20	1.042	8663000000	9025000000
Q9L6L9	NAD(P)H-flavin reductase OS=Salmonella typhimurium (strain LT2 / SGSC1412 / ATCC 700720) GN=fre PE=1 SV=3	High	0	3	7	1.379	216300000	298300000
Q8ZLJ4	33 kDa chaperonin OS=Salmonella typhimurium (strain LT2 / SGSC1412 / ATCC 700720) GN=hslO PE=3 SV=2	High	0	3	4	1.371	429000000	588100000
P77983	Pyruvate kinase I OS=Salmonella typhimurium (strain LT2 / SGSC1412 / ATCC 700720) GN=pykF PE=3 SV=2	High	0	21	68	1.34	13750000000	18420000000
P55880	Probable protein deglycase OS=Salmonella typhimurium (strain LT2 / SGSC1412 / ATCC 700720) GN=yajL PE=3 SV=2	High	0	3	5	1.44	224300000	323000000
P40862	Proline/betaine transporter OS=Salmonella typhimurium (strain LT2 / SGSC1412 / ATCC 700720) GN=proP PE=3 SV=2	High	0	2	2	1.289	138600000	178600000
P65702	Phosphoglycerate kinase OS=Salmonella typhimurium (strain LT2 / SGSC1412 / ATCC 700720) GN=pgk PE=3 SV=2	High	0	19	49	1.39	21410000000	29750000000
Q7CQJ0	Stationary-phase-induced ribosome-associated protein OS=Salmonella typhimurium (strain LT2 / SGSC1412 / ATCC 700720) GN=sra PE=3 SV=1	High	0	3	7	1.213	832100000	1009000000
Q8ZP37	Nitrate reductase 1, alpha subunit OS=Salmonella typhimurium (strain LT2 / SGSC1412 / ATCC 700720) GN=narG PE=4 SV=1	High	0	15	21	1.144	461200000	527500000
Q7CPS0	Putative glutathionylspermidine synthase OS=Salmonella typhimurium (strain LT2 / SGSC1412 / ATCC 700720) GN=ygiC PE=4 SV=1	High	0	5	10	1.249	397300000	496300000
Q8ZJU9	Putative transport protein OS=Salmonella typhimurium (strain LT2 / SGSC1412 / ATCC 700720) GN=yjjK PE=4 SV=1	High	0	19	42	1.327	4813000000	6386000000
P67366	UPF0227 protein YcfP OS=Salmonella typhimurium (strain LT2 / SGSC1412 / ATCC 700720) GN=ycfP PE=3 SV=1	High	0	6	18	1.412	1050000000	1483000000
Q7CPH3	Putative stress-induced protein OS=Salmonella typhimurium (strain LT2 / SGSC1412 / ATCC 700720) GN=yicC PE=4 SV=1	High	0	8	13	1.216	768400000	934200000
Q8ZJX7	Putative glucosamine-fructose-6-phosphate aminotransferase OS=Salmonella typhimurium (strain LT2 / SGSC1412 / ATCC 700720) GN=STM4540 PE=1 SV=1	High	0	5	10	1.006	574900000	578200000
Q8ZLM7	Peptide deformylase OS=Salmonella typhimurium (strain LT2 / SGSC1412 / ATCC 700720) GN=def PE=3 SV=1	High	0	4	13	1.478	943100000	1394000000
Q8ZNW7	Protein YebF OS=Salmonella typhimurium (strain LT2 / SGSC1412 / ATCC 700720) GN=yebF PE=3 SV=1	High	0	5	16	0.795	1147000000	911800000
Q8ZP34	Response regulator in two-component regulatory system with NarX (Or NarQ) OS=Salmonella typhimurium (strain LT2 / SGSC1412 / ATCC 700720) GN=narL PE=4 SV=1	High	0	2	4	1.191	160100000	190700000
P58580	Glutathione synthetase OS=Salmonella typhimurium (strain LT2 / SGSC1412 / ATCC 700720) GN=gshB PE=3 SV=1	High	0	3	8	1.057	556300000	588000000
Q8ZK80	50S ribosomal protein L9 OS=Salmonella typhimurium (strain LT2 / SGSC1412 / ATCC 700720) GN=rplI PE=3 SV=1	High	0	9	28	1.329	15130000000	20120000000
Q7CP84	Putative peptide maturation protein OS=Salmonella typhimurium (strain LT2 / SGSC1412 / ATCC 700720) GN=pmbA PE=4 SV=1	High	0	8	14	1.399	704300000	985300000
P67347	Protein-methionine-sulfoxide reductase catalytic subunit MsrP OS=Salmonella typhimurium (strain LT2 / SGSC1412 / ATCC 700720) GN=msrP PE=3 SV=1	High	0	3	6	1.613	182900000	295000000
Q8ZM42	Putative periplasmic protein OS=Salmonella typhimurium (strain LT2 / SGSC1412 / ATCC 700720) GN=yggN PE=4 SV=1	High	0	6	9	1.384	300000000	415100000
Q93IM5	Glucokinase OS=Salmonella typhimurium (strain LT2 / SGSC1412 / ATCC 700720) GN=glk PE=3 SV=1	High	0	6	13	1.191	901800000	1074000000
P0A2D7	Transcriptional regulatory protein TyrR OS=Salmonella typhimurium (strain LT2 / SGSC1412 / ATCC 700720) GN=tyrR PE=3 SV=1	High	0	7	9	1.441	344900000	496900000
O68838	Glutamate--cysteine ligase OS=Salmonella typhimurium (strain LT2 / SGSC1412 / ATCC 700720) GN=gshA PE=3 SV=2	High	0	3	4	1.376	83680000	115200000
P43019	Superoxide dismutase [Mn] OS=Salmonella typhimurium (strain LT2 / SGSC1412 / ATCC 700720) GN=sodA PE=3 SV=3	High	0	7	18	1.329	1218000000	1618000000
P65350	Methylglyoxal synthase OS=Salmonella typhimurium (strain LT2 / SGSC1412 / ATCC 700720) GN=mgsA PE=3 SV=1	High	0	2	8	1.202	97370000	117100000
P0A2K5	Ubiquinone/menaquinone biosynthesis C-methyltransferase UbiE OS=Salmonella typhimurium (strain LT2 / SGSC1412 / ATCC 700720) GN=ubiE PE=3 SV=1	High	0	4	7	1.354	468100000	633700000
Q8ZRC0	ATP-dependent Clp protease ATP-binding subunit ClpX OS=Salmonella typhimurium (strain LT2 / SGSC1412 / ATCC 700720) GN=clpX PE=3 SV=1	High	0	12	20	1.341	1115000000	1495000000
P0A2P2	Tryptophan--tRNA ligase OS=Salmonella typhimurium (strain LT2 / SGSC1412 / ATCC 700720) GN=trpS PE=3 SV=1	High	0	8	14	0.952	531200000	505600000
Q8ZPQ4	Putative ABC transporter OS=Salmonella typhimurium (strain LT2 / SGSC1412 / ATCC 700720) GN=sufB PE=4 SV=1	High	0	2	2	1.763	92150000	162500000
Q8ZQN0	Putative ATPase component of ABC transporter with duplicated ATPase domain OS=Salmonella typhimurium (strain LT2 / SGSC1412 / ATCC 700720) GN=ybiT PE=4 SV=1	High	0	5	8	1.036	324800000	336500000
Q7CQN8	Putative cytoplasmic protein OS=Salmonella typhimurium (strain LT2 / SGSC1412 / ATCC 700720) GN=STM1324 PE=4 SV=1	High	0	2	2	1.356	38790000	52610000
P0A2H3	Sec-independent protein translocase protein TatA OS=Salmonella typhimurium (strain LT2 / SGSC1412 / ATCC 700720) GN=tatA PE=3 SV=1	High	0.00155642	1	1	2.38	230200000	547900000
Q7CQR8	Putative oxidoreductase component OS=Salmonella typhimurium (strain LT2 / SGSC1412 / ATCC 700720) GN=ycdY PE=4 SV=1	High	0	3	4	1.517	175000000	265600000
P66692	Ribose-5-phosphate isomerase A OS=Salmonella typhimurium (strain LT2 / SGSC1412 / ATCC 700720) GN=rpiA PE=3 SV=1	High	0	8	19	1.499	2602000000	3900000000
Q8ZKF6	Acetyl-coenzyme A synthetase OS=Salmonella typhimurium (strain LT2 / SGSC1412 / ATCC 700720) GN=acs PE=1 SV=1	High	0	21	39	1.363	2005000000	2732000000
Q8ZKM8	Fructose-6-phosphate aldolase OS=Salmonella typhimurium (strain LT2 / SGSC1412 / ATCC 700720) GN=fsa PE=3 SV=1	High	0	2	7	1.338	217400000	291000000
P0A1P0	Glyceraldehyde-3-phosphate dehydrogenase OS=Salmonella typhimurium (strain LT2 / SGSC1412 / ATCC 700720) GN=gapA PE=3 SV=2	High	0	22	101	1.308	75360000000	98580000000
P0CW86	Superoxide dismutase [Cu-Zn] 1 OS=Salmonella typhimurium (strain LT2 / SGSC1412 / ATCC 700720) GN=sodC1 PE=1 SV=1	High	0	4	10	1.397	1397000000	1951000000
Q8ZN45	Sulfurtransferase OS=Salmonella typhimurium (strain LT2 / SGSC1412 / ATCC 700720) GN=sseA PE=4 SV=1	High	0	5	17	1.32	784300000	1035000000
Q8ZLL4	Peptidyl-prolyl cis-trans isomerase OS=Salmonella typhimurium (strain LT2 / SGSC1412 / ATCC 700720) GN=slyD PE=4 SV=1	High	0	2	3	1.524	1063000000	1619000000
Q8ZNF3	UDP-4-amino-4-deoxy-L-arabinose--oxoglutarate aminotransferase OS=Salmonella typhimurium (strain LT2 / SGSC1412 / ATCC 700720) GN=arnB PE=1 SV=2	High	0	3	5	0.742	208200000	154400000
P37408	Ferrochelatase OS=Salmonella typhimurium (strain LT2 / SGSC1412 / ATCC 700720) GN=hemH PE=3 SV=2	High	0	4	4	1.322	120600000	159400000
Q7CQY7	Putative phosphate starvation-inducible protein, ATP-binding OS=Salmonella typhimurium (strain LT2 / SGSC1412 / ATCC 700720) GN=phoL PE=4 SV=1	High	0	6	12	1.28	777200000	994900000
P0A271	ATP-dependent protease subunit HslV OS=Salmonella typhimurium (strain LT2 / SGSC1412 / ATCC 700720) GN=hslV PE=3 SV=2	High	0	1	2	1.712	368100000	630400000
Q7CPW4	7-carboxy-7-deazaguanine synthase OS=Salmonella typhimurium (strain LT2 / SGSC1412 / ATCC 700720) GN=ygcF PE=3 SV=1	High	0	4	5	1.239	218100000	270100000
P37592	Outer membrane porin protein OmpD OS=Salmonella typhimurium (strain LT2 / SGSC1412 / ATCC 700720) GN=ompD PE=1 SV=2	High	0	7	13	0.817	1710000000	1398000000
P22715	UDP-glucose 4-epimerase OS=Salmonella typhimurium (strain LT2 / SGSC1412 / ATCC 700720) GN=galE PE=3 SV=2	High	0	8	13	1.401	767900000	1076000000
Q04866	Chain length determinant protein OS=Salmonella typhimurium (strain LT2 / SGSC1412 / ATCC 700720) GN=wzzB PE=1 SV=1	High	0	7	13	1.451	650400000	943800000
P64437	Uncharacterized protein YbgS OS=Salmonella typhimurium (strain LT2 / SGSC1412 / ATCC 700720) GN=ybgS PE=3 SV=1	High	0	6	28	1.709	2542000000	4345000000
Q8ZLG2	Putative oxidoreductase OS=Salmonella typhimurium (strain LT2 / SGSC1412 / ATCC 700720) GN=yhhX PE=4 SV=1	High	0	2	4	1.437	106600000	153200000
P0A7L6	50S ribosomal protein L20 OS=Salmonella typhimurium (strain LT2 / SGSC1412 / ATCC 700720) GN=rplT PE=3 SV=2	High	0	6	15	1.565	5178000000	8105000000
Q8ZQJ0	Putative lipoprotein OS=Salmonella typhimurium (strain LT2 / SGSC1412 / ATCC 700720) GN=ybjP PE=4 SV=1	High	0	4	12	1.632	777400000	1269000000
P0A1E3	Cysteine synthase A OS=Salmonella typhimurium (strain LT2 / SGSC1412 / ATCC 700720) GN=cysK PE=1 SV=2	High	0	11	19	1.57	1912000000	3002000000
Q7CQ03	CDP-diacylglycerol--serine O-phosphatidyltransferase OS=Salmonella typhimurium (strain LT2 / SGSC1412 / ATCC 700720) GN=pssA PE=3 SV=1	High	0	10	20	1.212	535200000	648800000
P65692	ATP-dependent 6-phosphofructokinase OS=Salmonella typhimurium (strain LT2 / SGSC1412 / ATCC 700720) GN=pfkA PE=3 SV=1	High	0	12	27	1.53	4155000000	6358000000
H9L492	Putative thiamine pyrophosphate enzymes OS=Salmonella typhimurium (strain LT2 / SGSC1412 / ATCC 700720) GN=STM2405 PE=3 SV=1	High	0	10	16	1.401	604500000	847100000
P0A2N6	Cell division protein ZipA OS=Salmonella typhimurium (strain LT2 / SGSC1412 / ATCC 700720) GN=zipA PE=3 SV=1	High	0	3	7	1.362	528200000	719300000
Q7CPR3	Putative inner membrane protein OS=Salmonella typhimurium (strain LT2 / SGSC1412 / ATCC 700720) GN=yqjD PE=4 SV=1	High	0	4	10	1.372	4633000000	6357000000
Q8ZPW2	Putative Ser protein kinase OS=Salmonella typhimurium (strain LT2 / SGSC1412 / ATCC 700720) GN=yeaG PE=4 SV=1	High	0	27	57	1.484	5533000000	8209000000
P05415	Glucose-1-phosphate adenylyltransferase OS=Salmonella typhimurium (strain LT2 / SGSC1412 / ATCC 700720) GN=glgC PE=3 SV=2	High	0	6	9	1.109	438800000	486700000
P0A6R6	DNA-binding protein Fis OS=Salmonella typhimurium (strain LT2 / SGSC1412 / ATCC 700720) GN=fis PE=3 SV=1	High	0	2	4	2.194	117700000	258200000
P67073	Uracil-DNA glycosylase OS=Salmonella typhimurium (strain LT2 / SGSC1412 / ATCC 700720) GN=ung PE=3 SV=2	High	0	3	5	1.146	194800000	223200000
Q9XCI8	GTPase Der OS=Salmonella typhimurium (strain LT2 / SGSC1412 / ATCC 700720) GN=der PE=1 SV=2	High	0	3	4	1.249	50310000	62840000
Q8ZM80	tRNA-modifying protein YgfZ OS=Salmonella typhimurium (strain LT2 / SGSC1412 / ATCC 700720) GN=ygfZ PE=3 SV=1	High	0	9	16	1.294	1076000000	1392000000
Q8ZK29	Probable cytosol aminopeptidase OS=Salmonella typhimurium (strain LT2 / SGSC1412 / ATCC 700720) GN=pepA PE=3 SV=1	High	0	10	18	0.901	1223000000	1102000000
Q8ZMX7	ATP-dependent RNA helicase SrmB OS=Salmonella typhimurium (strain LT2 / SGSC1412 / ATCC 700720) GN=srmB PE=3 SV=1	High	0	6	10	1.211	235600000	285400000
Q7CPV8	Putative lipoprotein OS=Salmonella typhimurium (strain LT2 / SGSC1412 / ATCC 700720) GN=ygdI PE=1 SV=1	High	0	1	5	1.678	5585000000	9374000000
Q8ZQ01	Transcription-repair-coupling factor OS=Salmonella typhimurium (strain LT2 / SGSC1412 / ATCC 700720) GN=mfd PE=3 SV=1	High	0	11	14	1.067	313500000	334500000
Q8ZPL7	Fumarate hydratase class II OS=Salmonella typhimurium (strain LT2 / SGSC1412 / ATCC 700720) GN=fumC PE=3 SV=1	High	0	9	26	1.509	2153000000	3249000000
P0A265	Peptidyl-prolyl cis-trans isomerase C OS=Salmonella typhimurium (strain LT2 / SGSC1412 / ATCC 700720) GN=ppiC PE=3 SV=2	High	0	2	3	2.059	42260000	87020000
Q8ZP75	Putative cytoplasmic protein OS=Salmonella typhimurium (strain LT2 / SGSC1412 / ATCC 700720) GN=STM1672 PE=4 SV=1	High	0	3	3	1.215	105300000	128000000
P69936	NADP-dependent 3-hydroxy acid dehydrogenase YdfG OS=Salmonella typhimurium (strain LT2 / SGSC1412 / ATCC 700720) GN=ydfG PE=3 SV=1	High	0	8	12	1.537	2153000000	3309000000
P66950	Beta-barrel assembly-enhancing protease OS=Salmonella typhimurium (strain LT2 / SGSC1412 / ATCC 700720) GN=bepA PE=3 SV=1	High	0.00456969	2	2	1.36	27430000	37300000
P0A2N8	Der GTPase-activating protein YihI OS=Salmonella typhimurium (strain LT2 / SGSC1412 / ATCC 700720) GN=yihI PE=3 SV=1	High	0.000820345	2	3	1.443	202900000	292900000
P14846	Carbamoyl-phosphate synthase large chain OS=Salmonella typhimurium (strain LT2 / SGSC1412 / ATCC 700720) GN=carB PE=3 SV=4	High	0	3	3	1.691	52590000	88910000
Q56078	Periplasmic beta-glucosidase OS=Salmonella typhimurium (strain LT2 / SGSC1412 / ATCC 700720) GN=bglX PE=3 SV=2	High	0	8	15	1.171	187900000	220000000
Q8ZQC0	3-deoxy-manno-octulosonate cytidylyltransferase OS=Salmonella typhimurium (strain LT2 / SGSC1412 / ATCC 700720) GN=kdsB PE=3 SV=3	High	0	2	4	1.615	131100000	211800000
Q8ZP45	Aldehyde-alcohol dehydrogenase OS=Salmonella typhimurium (strain LT2 / SGSC1412 / ATCC 700720) GN=adhE PE=3 SV=1	High	0	42	113	1.581	15820000000	25010000000
Q8ZQR4	6-phosphogluconolactonase OS=Salmonella typhimurium (strain LT2 / SGSC1412 / ATCC 700720) GN=pgl PE=3 SV=1	High	0	9	19	1.681	965300000	1623000000
Q8ZQS2	2,3-bisphosphoglycerate-dependent phosphoglycerate mutase OS=Salmonella typhimurium (strain LT2 / SGSC1412 / ATCC 700720) GN=gpmA PE=3 SV=3	High	0	9	30	1.632	10400000000	16970000000
Q8ZPQ5	Putative HesB-like domain protein OS=Salmonella typhimurium (strain LT2 / SGSC1412 / ATCC 700720) GN=sufA PE=4 SV=1	High	0	2	3	2.445	55940000	136800000
Q8ZN89	DNA ligase OS=Salmonella typhimurium (strain LT2 / SGSC1412 / ATCC 700720) GN=ligA PE=3 SV=1	High	0	9	12	1.53	576800000	882500000
P0AA07	Phosphocarrier protein HPr OS=Salmonella typhimurium (strain LT2 / SGSC1412 / ATCC 700720) GN=ptsH PE=1 SV=1	High	0	4	20	1.565	1495000000	2341000000
Q8ZM23	Uronate isomerase OS=Salmonella typhimurium (strain LT2 / SGSC1412 / ATCC 700720) GN=uxaC PE=1 SV=1	High	0	10	20	1.418	1066000000	1512000000
P26982	Periplasmic serine endoprotease DegP OS=Salmonella typhimurium (strain LT2 / SGSC1412 / ATCC 700720) GN=degP PE=3 SV=1	High	0	14	42	1.675	5343000000	8950000000
Q8ZK73	Putative transcriptional regulator OS=Salmonella typhimurium (strain LT2 / SGSC1412 / ATCC 700720) GN=ytfJ PE=4 SV=1	High	0	6	9	1.682	196300000	330100000
P22714	Galactose-1-phosphate uridylyltransferase OS=Salmonella typhimurium (strain LT2 / SGSC1412 / ATCC 700720) GN=galT PE=3 SV=2	High	0.00155642	1	1	1.236	100600000	124300000
Q8ZPZ7	Putative cytoplasmic protein OS=Salmonella typhimurium (strain LT2 / SGSC1412 / ATCC 700720) GN=ycfD PE=4 SV=1	High	0	3	3	1.356	77600000	105200000
Q8ZLS5	GTPase Obg OS=Salmonella typhimurium (strain LT2 / SGSC1412 / ATCC 700720) GN=obg PE=1 SV=1	High	0	6	8	1.234	166400000	205300000
Q8ZLY9	Putative cytoplasmic protein OS=Salmonella typhimurium (strain LT2 / SGSC1412 / ATCC 700720) GN=yqiC PE=4 SV=1	High	0	3	5	1.577	875900000	1382000000
Q8ZPL8	Putative periplasmic protein OS=Salmonella typhimurium (strain LT2 / SGSC1412 / ATCC 700720) GN=ydgA PE=4 SV=1	High	0	13	29	1.433	1749000000	2506000000
Q8ZPT5	Phosphofructokinase OS=Salmonella typhimurium (strain LT2 / SGSC1412 / ATCC 700720) GN=pfkB PE=3 SV=1	High	0	8	18	1.633	2645000000	4319000000
Q8ZL72	Aldehyde dehydrogenase B OS=Salmonella typhimurium (strain LT2 / SGSC1412 / ATCC 700720) GN=aldB PE=3 SV=1	High	0	18	39	1.643	6348000000	10430000000
Q7CPT2	Putative D-mannonate oxidoreductase OS=Salmonella typhimurium (strain LT2 / SGSC1412 / ATCC 700720) GN=STM3136 PE=4 SV=1	High	0	11	18	1.298	555300000	720600000
Q8ZNA8	Phosphohistidine phosphatase OS=Salmonella typhimurium (strain LT2 / SGSC1412 / ATCC 700720) GN=sixA PE=4 SV=1	High	0	3	4	1.385	99610000	138000000
P67341	O-acetyl-ADP-ribose deacetylase OS=Salmonella typhimurium (strain LT2 / SGSC1412 / ATCC 700720) GN=ymdB PE=3 SV=1	High	0	3	5	1.644	149800000	246200000
Q8ZRB2	Acyl-CoA thioesterase II OS=Salmonella typhimurium (strain LT2 / SGSC1412 / ATCC 700720) GN=tesB PE=4 SV=1	High	0	2	3	1.843	143800000	265200000
Q8ZQC4	Cytidylate kinase OS=Salmonella typhimurium (strain LT2 / SGSC1412 / ATCC 700720) GN=cmk PE=3 SV=1	High	0	7	14	1.184	506900000	600100000
Q8ZNF7	CinA-like protein OS=Salmonella typhimurium (strain LT2 / SGSC1412 / ATCC 700720) GN=STM2293 PE=3 SV=1	High	0	4	4	1.469	131700000	193500000
P37722	Esterase FrsA OS=Salmonella typhimurium (strain LT2 / SGSC1412 / ATCC 700720) GN=frsA PE=3 SV=2	High	0	8	9	1.562	628500000	981500000
P0A1Q2	Lactoylglutathione lyase OS=Salmonella typhimurium (strain LT2 / SGSC1412 / ATCC 700720) GN=gloA PE=3 SV=1	High	0	2	4	1.224	392200000	480100000
Q7CR27	Cytochrome o ubiquinol oxidase subunit I OS=Salmonella typhimurium (strain LT2 / SGSC1412 / ATCC 700720) GN=cyoB PE=3 SV=1	High	0	5	11	1.714	311000000	532900000
Q8ZLB5	Cellulose biosynthesis protein BcsE OS=Salmonella typhimurium (strain LT2 / SGSC1412 / ATCC 700720) GN=bcsE PE=4 SV=1	Medium	0.0167131	1	1	1.517	8769000	13300000
Q8ZKI4	Glucose-6-phosphate isomerase OS=Salmonella typhimurium (strain LT2 / SGSC1412 / ATCC 700720) GN=pgi PE=3 SV=1	High	0	23	60	1.58	7075000000	11180000000
H9L461	Anti sigma E (Sigma 24) factor, negative regulator OS=Salmonella typhimurium (strain LT2 / SGSC1412 / ATCC 700720) GN=rseB PE=4 SV=1	High	0.000820345	4	4	1.61	92440000	148900000
P0A2M7	Mannonate dehydratase OS=Salmonella typhimurium (strain LT2 / SGSC1412 / ATCC 700720) GN=uxuA PE=3 SV=1	High	0	13	24	1.641	1743000000	2860000000
Q8ZRS4	S-adenosylmethionine decarboxylase proenzyme OS=Salmonella typhimurium (strain LT2 / SGSC1412 / ATCC 700720) GN=speD PE=3 SV=1	High	0	1	2	1.629	103600000	168800000
Q9L6M9	Putative carboxymethylenebutenolidase OS=Salmonella typhimurium (strain LT2 / SGSC1412 / ATCC 700720) GN=ysgA PE=3 SV=1	High	0	2	3	1.38	224500000	309900000
Q7CQG1	Putative translation factor OS=Salmonella typhimurium (strain LT2 / SGSC1412 / ATCC 700720) GN=yciO PE=4 SV=1	High	0	5	8	1.835	471700000	865500000
Q8ZPA8	S-(hydroxymethyl)glutathione dehydrogenase OS=Salmonella typhimurium (strain LT2 / SGSC1412 / ATCC 700720) GN=STM1627 PE=3 SV=1	High	0	9	16	1.751	996600000	1745000000
P65836	Ribosomal large subunit pseudouridine synthase D OS=Salmonella typhimurium (strain LT2 / SGSC1412 / ATCC 700720) GN=rluD PE=1 SV=2	High	0	2	3	1.6	121100000	193700000
Q7CQR9	Probable phosphatase YcdX OS=Salmonella typhimurium (strain LT2 / SGSC1412 / ATCC 700720) GN=ycdX PE=3 SV=1	High	0	6	11	1.586	466300000	739300000
Q8ZJY6	Putative cobalamin synthesis protein OS=Salmonella typhimurium (strain LT2 / SGSC1412 / ATCC 700720) GN=yjiA PE=4 SV=1	High	0	5	6	1.223	165700000	202600000
Q8ZRT9	UDP-3-O-acyl-N-acetylglucosamine deacetylase OS=Salmonella typhimurium (strain LT2 / SGSC1412 / ATCC 700720) GN=lpxC PE=3 SV=1	High	0.00939986	2	2	1.438	127300000	183100000
Q8ZLG7	Alpha-1,4 glucan phosphorylase OS=Salmonella typhimurium (strain LT2 / SGSC1412 / ATCC 700720) GN=glgP PE=3 SV=1	High	0	10	16	1.617	770200000	1246000000
Q9Z5Z2	Oxygen-insensitive NADPH nitroreductase OS=Salmonella typhimurium (strain LT2 / SGSC1412 / ATCC 700720) GN=nfsA PE=3 SV=2	High	0	7	13	1.512	681600000	1030000000
Q8ZKP7	Triosephosphate isomerase OS=Salmonella typhimurium (strain LT2 / SGSC1412 / ATCC 700720) GN=tpiA PE=3 SV=1	High	0	11	44	1.774	5882000000	10440000000
P0A2I1	DNA topoisomerase 1 OS=Salmonella typhimurium (strain LT2 / SGSC1412 / ATCC 700720) GN=topA PE=3 SV=1	High	0	19	30	1.756	1169000000	2052000000
Q8ZND0	Putative glutathione-S-transferase OS=Salmonella typhimurium (strain LT2 / SGSC1412 / ATCC 700720) GN=yfcF PE=4 SV=1	High	0	6	11	1.336	543300000	725900000
Q8ZPT6	Putative cytoplasmic protein OS=Salmonella typhimurium (strain LT2 / SGSC1412 / ATCC 700720) GN=ydiZ PE=4 SV=1	High	0.00381388	1	2	1.424	167300000	238200000
P65559	Uncharacterized Nudix hydrolase YfcD OS=Salmonella typhimurium (strain LT2 / SGSC1412 / ATCC 700720) GN=yfcD PE=3 SV=1	High	0	2	4	1.456	196400000	286000000
P40680	Probable L,D-transpeptidase ErfK/SrfK OS=Salmonella typhimurium (strain LT2 / SGSC1412 / ATCC 700720) GN=erfK PE=3 SV=1	High	0	4	4	1.682	93580000	157400000
Q7CPU8	Putative periplasmic immunogenic protein OS=Salmonella typhimurium (strain LT2 / SGSC1412 / ATCC 700720) GN=yggE PE=4 SV=1	High	0	9	18	1.617	1526000000	2468000000
P0A2K7	UTP--glucose-1-phosphate uridylyltransferase OS=Salmonella typhimurium (strain LT2 / SGSC1412 / ATCC 700720) GN=galF PE=3 SV=1	High	0	13	22	1.639	2310000000	3786000000
Q8ZR16	RNase I OS=Salmonella typhimurium (strain LT2 / SGSC1412 / ATCC 700720) GN=rna PE=3 SV=1	High	0	6	12	1.727	438800000	758000000
Q8ZPU5	NH(3)-dependent NAD(+) synthetase OS=Salmonella typhimurium (strain LT2 / SGSC1412 / ATCC 700720) GN=nadE PE=1 SV=1	High	0	15	31	1.701	3348000000	5695000000
P26464	DNA polymerase III subunit beta OS=Salmonella typhimurium (strain LT2 / SGSC1412 / ATCC 700720) GN=dnaN PE=3 SV=3	High	0	7	10	1.466	281700000	413000000
P60656	Agmatinase OS=Salmonella typhimurium (strain LT2 / SGSC1412 / ATCC 700720) GN=speB PE=3 SV=1	High	0	5	5	1.678	625100000	1049000000
P0A2L1	UPF0047 protein YjbQ OS=Salmonella typhimurium (strain LT2 / SGSC1412 / ATCC 700720) GN=yjbQ PE=3 SV=1	High	0	2	4	2.083	77660000	161800000
P63557	Acetylglutamate kinase OS=Salmonella typhimurium (strain LT2 / SGSC1412 / ATCC 700720) GN=argB PE=3 SV=1	High	0.00155642	2	3	1.839	51590000	94890000
Q8ZLG5	1,4-alpha-glucan branching enzyme GlgB OS=Salmonella typhimurium (strain LT2 / SGSC1412 / ATCC 700720) GN=glgB PE=3 SV=1	High	0	9	13	1.578	355100000	560300000
Q8ZL68	Putative glutathione S-transferase OS=Salmonella typhimurium (strain LT2 / SGSC1412 / ATCC 700720) GN=yibF PE=3 SV=1	High	0	7	14	1.446	2610000000	3773000000
P05416	Glycogen synthase OS=Salmonella typhimurium (strain LT2 / SGSC1412 / ATCC 700720) GN=glgA PE=3 SV=2	High	0	7	10	1.708	382700000	653800000
P26219	CDP-diacylglycerol pyrophosphatase OS=Salmonella typhimurium (strain LT2 / SGSC1412 / ATCC 700720) GN=cdh PE=3 SV=2	High	0	7	14	1.643	582800000	957600000
Q7CQI9	Alcohol dehydrogenase OS=Salmonella typhimurium (strain LT2 / SGSC1412 / ATCC 700720) GN=adhP PE=3 SV=1	High	0	11	34	1.742	6989000000	12180000000
Q8ZNM7	D-lactate dehydrogenase OS=Salmonella typhimurium (strain LT2 / SGSC1412 / ATCC 700720) GN=dld PE=4 SV=1	High	0	15	24	1.471	755100000	1111000000
P0A1X8	Large-conductance mechanosensitive channel OS=Salmonella typhimurium (strain LT2 / SGSC1412 / ATCC 700720) GN=mscL PE=3 SV=1	High	0	4	16	1.854	1196000000	2218000000
P26264	3'(2'),5'-bisphosphate nucleotidase CysQ OS=Salmonella typhimurium (strain LT2 / SGSC1412 / ATCC 700720) GN=cysQ PE=2 SV=2	High	0	10	13	1.834	985500000	1807000000
Q8ZLX3	Putative dehydrogenase OS=Salmonella typhimurium (strain LT2 / SGSC1412 / ATCC 700720) GN=ygjR PE=4 SV=1	High	0.00658376	1	1	1.472	25290000	37210000
Q8ZKC4	Putative merR family bacterial regulatory protein OS=Salmonella typhimurium (strain LT2 / SGSC1412 / ATCC 700720) GN=yjdC PE=4 SV=1	High	0	5	8	1.708	202500000	345800000
Q7CPR2	Putative inner membrane protein OS=Salmonella typhimurium (strain LT2 / SGSC1412 / ATCC 700720) GN=yqjE PE=4 SV=1	Medium	0.0113556	1	1	1.379	80530000	111000000
Q8ZNC8	Putative sugar nucleotide epimerase OS=Salmonella typhimurium (strain LT2 / SGSC1412 / ATCC 700720) GN=yfcH PE=4 SV=1	High	0	1	2	1.258	78280000	98500000
Q8ZK08	Probable transcriptional regulatory protein YeeN OS=Salmonella typhimurium (strain LT2 / SGSC1412 / ATCC 700720) GN=yeeN PE=3 SV=2	High	0.000820345	2	2	1.887	86570000	163400000
Q8ZP52	Aconitate hydratase A OS=Salmonella typhimurium (strain LT2 / SGSC1412 / ATCC 700720) GN=acnA PE=1 SV=1	High	0	19	44	1.754	4406000000	7729000000
Q8ZQX8	N-acetylglucosamine-6-phosphate deacetylase OS=Salmonella typhimurium (strain LT2 / SGSC1412 / ATCC 700720) GN=nagA PE=3 SV=1	High	0	5	9	1.736	521100000	904800000
Q7CQ04	Putative tRNA/rRNA methyltransferase OS=Salmonella typhimurium (strain LT2 / SGSC1412 / ATCC 700720) GN=yfiF PE=4 SV=1	High	0	6	10	1.567	674000000	1057000000
Q8ZKA7	Putative sugar kinase OS=Salmonella typhimurium (strain LT2 / SGSC1412 / ATCC 700720) GN=yjeF PE=3 SV=1	High	0	3	4	1.876	127300000	238800000
Q8ZN73	Putative inner membrane protein OS=Salmonella typhimurium (strain LT2 / SGSC1412 / ATCC 700720) GN=STM2486 PE=4 SV=1	High	0	2	3	1.873	46490000	87080000
Q8ZLC2	Putative inner membrane protein OS=Salmonella typhimurium (strain LT2 / SGSC1412 / ATCC 700720) GN=yhjG PE=4 SV=1	High	0	12	21	1.851	604300000	1119000000
Q7CQT1	Putative cytoplasmic protein OS=Salmonella typhimurium (strain LT2 / SGSC1412 / ATCC 700720) GN=STM1078 PE=4 SV=1	High	0	8	19	1.801	1417000000	2552000000
Q8ZP91	NAD-dependent fermentative D-lactate dehydrogenase OS=Salmonella typhimurium (strain LT2 / SGSC1412 / ATCC 700720) GN=ldhA PE=3 SV=1	High	0	9	15	1.817	2820000000	5126000000
Q7CQN7	Glutathione peroxidase OS=Salmonella typhimurium (strain LT2 / SGSC1412 / ATCC 700720) GN=btuE PE=3 SV=1	High	0	7	19	2.112	928900000	1962000000
Q8ZP18	Putative resistance protein MccF OS=Salmonella typhimurium (strain LT2 / SGSC1412 / ATCC 700720) GN=ycgQ PE=4 SV=1	High	0	1	2	1.961	16260000	31880000
Q7CP68	Hyperosmotically inducible periplasmic protein OS=Salmonella typhimurium (strain LT2 / SGSC1412 / ATCC 700720) GN=osmY PE=4 SV=1	High	0	11	54	2.116	44730000000	94680000000
P40677	Uncharacterized N-acetyltransferase YjaB OS=Salmonella typhimurium (strain LT2 / SGSC1412 / ATCC 700720) GN=yjaB PE=3 SV=2	High	0.00597907	1	3	2.087	40730000	85010000
Q7CR49	Putative periplasmic protein OS=Salmonella typhimurium (strain LT2 / SGSC1412 / ATCC 700720) GN=yahO PE=1 SV=1	High	0	4	15	1.859	2675000000	4973000000
P0A2K9	Uncharacterized Nudix hydrolase NudL OS=Salmonella typhimurium (strain LT2 / SGSC1412 / ATCC 700720) GN=nudL PE=3 SV=1	High	0	1	3	1.419	24970000	35440000
Q7CQV9	DNA protection during starvation protein OS=Salmonella typhimurium (strain LT2 / SGSC1412 / ATCC 700720) GN=dps PE=3 SV=3	High	0	13	42	0.972	10260000000	9973000000
Q8ZRJ8	Putative amidohydrolase OS=Salmonella typhimurium (strain LT2 / SGSC1412 / ATCC 700720) GN=yafV PE=4 SV=1	High	0	3	5	2.437	146300000	356700000
P64394	Integration host factor subunit beta OS=Salmonella typhimurium (strain LT2 / SGSC1412 / ATCC 700720) GN=ihfB PE=3 SV=1	High	0	4	11	1.934	1001000000	1937000000
Q8ZQE0	Homolog of slsA in STM OS=Salmonella typhimurium (strain LT2 / SGSC1412 / ATCC 700720) GN=STM0950 PE=4 SV=1	High	0	3	3	2.576	110700000	285300000
Q8ZNV8	ABC superfamily high affinity Zn transport protein OS=Salmonella typhimurium (strain LT2 / SGSC1412 / ATCC 700720) GN=znuA PE=1 SV=1	High	0	3	4	1.622	251400000	407700000
Q8ZNP1	Probable lipid kinase YegS OS=Salmonella typhimurium (strain LT2 / SGSC1412 / ATCC 700720) GN=yegS PE=1 SV=1	High	0	1	2	2.308	43020000	99280000
Q8ZNM8	Putative ABC superfamily transport protein (Bind_prot) OS=Salmonella typhimurium (strain LT2 / SGSC1412 / ATCC 700720) GN=yehZ PE=4 SV=1	High	0	9	12	1.945	2284000000	4443000000
Q8ZPC9	Gamma-aminobutyraldehyde dehydrogenase OS=Salmonella typhimurium (strain LT2 / SGSC1412 / ATCC 700720) GN=prr PE=3 SV=2	High	0	9	16	1.567	705600000	1106000000
Q8ZRB1	Glycoprotein/polysaccharide metabolism OS=Salmonella typhimurium (strain LT2 / SGSC1412 / ATCC 700720) GN=ybaY PE=4 SV=1	High	0	4	22	2.63	2422000000	6369000000
Q8ZKP5	Ferredoxin-NADP reductase OS=Salmonella typhimurium (strain LT2 / SGSC1412 / ATCC 700720) GN=fpr PE=1 SV=1	High	0.000820345	2	3	2.628	42970000	113000000
P60659	Biosynthetic arginine decarboxylase OS=Salmonella typhimurium (strain LT2 / SGSC1412 / ATCC 700720) GN=speA PE=3 SV=1	High	0	9	13	1.617	557900000	902000000
Q7CQR3	Glutaredoxin 2 OS=Salmonella typhimurium (strain LT2 / SGSC1412 / ATCC 700720) GN=grxB PE=1 SV=1	High	0	12	38	1.916	5771000000	11060000000
Q8ZPK2	Osmoprotectant-binding protein OsmX OS=Salmonella typhimurium (strain LT2 / SGSC1412 / ATCC 700720) GN=osmX PE=1 SV=1	High	0	2	2	0.884	48670000	43020000
Q8ZPX7	Putative cytoplasmic protein OS=Salmonella typhimurium (strain LT2 / SGSC1412 / ATCC 700720) GN=STM1267 PE=4 SV=1	High	0	3	3	1.914	91540000	175200000
Q8ZPE1	Nitrate reductase 2, alpha subunit OS=Salmonella typhimurium (strain LT2 / SGSC1412 / ATCC 700720) GN=narZ PE=4 SV=1	High	0	3	3	1.86	14930000	27780000
Q8ZM09	Putative oxidoreductase OS=Salmonella typhimurium (strain LT2 / SGSC1412 / ATCC 700720) GN=yghA PE=1 SV=1	High	0	14	44	2.036	17790000000	36230000000
Q8ZPB1	Putative cytoplasmic protein OS=Salmonella typhimurium (strain LT2 / SGSC1412 / ATCC 700720) GN=STM1624 PE=4 SV=1	High	0	10	19	1.821	473800000	862800000
Q7CQR6	Acidic protein suppresses mutants lacking function of protein export OS=Salmonella typhimurium (strain LT2 / SGSC1412 / ATCC 700720) GN=msyB PE=4 SV=1	High	0	1	1	1.851	683400000	1265000000
Q8ZMZ1	Gifsy-1 prophage protein OS=Salmonella typhimurium (strain LT2 / SGSC1412 / ATCC 700720) GN=STM2610 PE=1 SV=1	High	0	4	6	1.848	231400000	427600000
Q8ZQZ2	Putative cytoplasmic protein OS=Salmonella typhimurium (strain LT2 / SGSC1412 / ATCC 700720) GN=ybeL PE=4 SV=1	High	0	6	15	1.958	1751000000	3428000000
Q8ZQX7	Glucosamine-6-phosphate deaminase OS=Salmonella typhimurium (strain LT2 / SGSC1412 / ATCC 700720) GN=nagB PE=3 SV=1	High	0	8	19	1.85	4203000000	7773000000
Q8ZRN4	Modulator of Rho-dependent transcription termination OS=Salmonella typhimurium (strain LT2 / SGSC1412 / ATCC 700720) GN=rof PE=4 SV=1	High	0	2	4	2.153	102600000	220800000
Q7CPU7	Putative membrane protein OS=Salmonella typhimurium (strain LT2 / SGSC1412 / ATCC 700720) GN=yggB PE=4 SV=1	High	0	5	8	1.787	1465000000	2617000000
P0CL50	Trehalose-phosphate phosphatase OS=Salmonella typhimurium (strain LT2 / SGSC1412 / ATCC 700720) GN=otsB PE=3 SV=1	High	0	10	17	2.296	928800000	2133000000
Q8ZPW3	UPF0229 protein YeaH OS=Salmonella typhimurium (strain LT2 / SGSC1412 / ATCC 700720) GN=yeaH PE=3 SV=1	High	0	4	4	2.028	55500000	112500000
Q8ZNZ1	Putative cytoplasmic protein OS=Salmonella typhimurium (strain LT2 / SGSC1412 / ATCC 700720) GN=STM1851 PE=4 SV=1	High	0	3	7	1.972	1068000000	2105000000
Q8ZLF6	Putative outer membrane protein OS=Salmonella typhimurium (strain LT2 / SGSC1412 / ATCC 700720) GN=yhhA PE=4 SV=1	High	0	2	5	1.484	112100000	166300000
Q7CPR1	Putative inner membrane protein OS=Salmonella typhimurium (strain LT2 / SGSC1412 / ATCC 700720) GN=yqjK PE=4 SV=1	High	0	1	2	1.737	100600000	174700000
Q8ZLW8	Putative glutathione S-transferase OS=Salmonella typhimurium (strain LT2 / SGSC1412 / ATCC 700720) GN=yqjG PE=4 SV=1	High	0	9	15	2.027	535200000	1085000000
P0CL06	Alpha,alpha-trehalose-phosphate synthase [UDP-forming] OS=Salmonella typhimurium (strain LT2 / SGSC1412 / ATCC 700720) GN=otsA PE=3 SV=1	High	0	11	18	1.959	2883000000	5647000000
Q8ZQ41	Putative cytoplasmic protein OS=Salmonella typhimurium (strain LT2 / SGSC1412 / ATCC 700720) GN=yccJ PE=4 SV=1	High	0	7	25	2.296	3932000000	9029000000
Q8ZQ40	NAD(P)H dehydrogenase (quinone) OS=Salmonella typhimurium (strain LT2 / SGSC1412 / ATCC 700720) GN=STM1119 PE=3 SV=3	High	0	8	44	1.976	6448000000	12740000000
Q7CPG1	Uncharacterized protein YicS OS=Salmonella typhimurium (strain LT2 / SGSC1412 / ATCC 700720) GN=yicS PE=4 SV=1	High	0	4	9	2.45	465100000	1140000000
Q7CPQ5	Putative intracellular proteinase OS=Salmonella typhimurium (strain LT2 / SGSC1412 / ATCC 700720) GN=yhbO PE=4 SV=1	High	0	8	21	2.153	3089000000	6651000000
Q7CPC8	Putative enzyme OS=Salmonella typhimurium (strain LT2 / SGSC1412 / ATCC 700720) GN=yihX PE=4 SV=1	High	0	3	4	1.394	372300000	519000000
P14845	Carbamoyl-phosphate synthase small chain OS=Salmonella typhimurium (strain LT2 / SGSC1412 / ATCC 700720) GN=carA PE=3 SV=2	High	0.000820345	2	3	1.914	48110000	92070000
Q8ZPQ0	Putative LysM domain protein OS=Salmonella typhimurium (strain LT2 / SGSC1412 / ATCC 700720) GN=ynhG PE=4 SV=1	High	0	6	13	2.128	636000000	1353000000
Q8ZML9	Putative LysM domain protein OS=Salmonella typhimurium (strain LT2 / SGSC1412 / ATCC 700720) GN=ygaU PE=4 SV=1	High	0	13	41	2.698	18050000000	48690000000
Q8ZPD4	Putative NADP-dependent oxidoreductase OS=Salmonella typhimurium (strain LT2 / SGSC1412 / ATCC 700720) GN=yncB PE=4 SV=1	High	0	12	27	2.196	3228000000	7090000000
Q8ZJZ3	Putative NAD-dependent aldehyde dehydrogenase OS=Salmonella typhimurium (strain LT2 / SGSC1412 / ATCC 700720) GN=STM4519 PE=3 SV=1	High	0	22	64	2.303	12990000000	29920000000
P37431	Ubiquinone biosynthesis O-methyltransferase OS=Salmonella typhimurium (strain LT2 / SGSC1412 / ATCC 700720) GN=ubiG PE=3 SV=2	High	0	4	5	2.346	96690000	226800000
O68901	Superoxide dismutase [Cu-Zn] 2 OS=Salmonella typhimurium (strain LT2 / SGSC1412 / ATCC 700720) GN=sodC PE=3 SV=1	High	0	4	11	1.743	1485000000	2588000000
Q7CQJ1	Putative resistance protein OS=Salmonella typhimurium (strain LT2 / SGSC1412 / ATCC 700720) GN=osmC PE=4 SV=1	High	0	4	15	2.048	5113000000	10470000000
Q8ZQF0	Pyruvate dehydrogenase/oxidase FAD and thiamine PPi cofactors, cytoplasmic in absence of cofactors OS=Salmonella typhimurium (strain LT2 / SGSC1412 / ATCC 700720) GN=poxB PE=3 SV=1	High	0	15	26	2.173	2687000000	5838000000
Q7CQ97	3-oxoacyl-[acyl-carrier-protein] synthase I OS=Salmonella typhimurium (strain LT2 / SGSC1412 / ATCC 700720) GN=fbaB PE=4 SV=1	High	0	16	47	2.251	9896000000	22270000000
Q8ZLC8	Cytoplasmic trehalase OS=Salmonella typhimurium (strain LT2 / SGSC1412 / ATCC 700720) GN=treF PE=3 SV=1	Medium	0.0375742	1	1	2.084	237200000	494200000
Q8ZP89	Pyruvate-flavodoxin oxidoreductase OS=Salmonella typhimurium (strain LT2 / SGSC1412 / ATCC 700720) GN=nifJ PE=3 SV=1	High	0	4	7	1.661	112200000	186500000
Q8ZL71	Putative transcriptional regulator OS=Salmonella typhimurium (strain LT2 / SGSC1412 / ATCC 700720) GN=STM3681 PE=4 SV=1	High	0	3	3	2.626	122500000	321800000
Q8ZP20	Periplasmic trehalase OS=Salmonella typhimurium (strain LT2 / SGSC1412 / ATCC 700720) GN=treA PE=3 SV=1	High	0	24	49	2.411	5172000000	12470000000
Q8ZN82	Transketolase OS=Salmonella typhimurium (strain LT2 / SGSC1412 / ATCC 700720) GN=tktB PE=3 SV=1	High	0	24	56	2.197	6560000000	14410000000
Q7CQV6	Putative hydrolase of the HAD superfamily OS=Salmonella typhimurium (strain LT2 / SGSC1412 / ATCC 700720) GN=ybiV(1) PE=4 SV=1	High	0	4	8	1.812	157600000	285600000
Q8ZMM1	4-aminobutyrate aminotransferase OS=Salmonella typhimurium (strain LT2 / SGSC1412 / ATCC 700720) GN=gabT PE=3 SV=1	High	0	6	7	2.006	271200000	543900000
Q8ZPQ3	Putative transport protein OS=Salmonella typhimurium (strain LT2 / SGSC1412 / ATCC 700720) GN=sufC PE=4 SV=1	High	0	3	5	2.366	40530000	95900000
Q8ZRG3	Cytochrome BD2 subunit I OS=Salmonella typhimurium (strain LT2 / SGSC1412 / ATCC 700720) GN=STM0360 PE=4 SV=1	High	0.000820345	2	2	1.906	82330000	157000000
Q8ZRD2	Putative oxidoreductase / K + channel protein OS=Salmonella typhimurium (strain LT2 / SGSC1412 / ATCC 700720) GN=yajO PE=4 SV=1	High	0	8	9	2.367	314300000	744200000
Q8ZM06	2,5-diketo-D-gluconic acid reductase A OS=Salmonella typhimurium (strain LT2 / SGSC1412 / ATCC 700720) GN=dkgA PE=3 SV=1	High	0	14	35	2.345	3951000000	9263000000
Q7CQA9	Putative dehydratase OS=Salmonella typhimurium (strain LT2 / SGSC1412 / ATCC 700720) GN=yeeZ PE=4 SV=1	High	0	6	7	2.039	304800000	621300000
Q7CQ55	Putative inner membrane protein OS=Salmonella typhimurium (strain LT2 / SGSC1412 / ATCC 700720) GN=elaB PE=4 SV=1	High	0	4	9	3.027	4823000000	14600000000
P0A197	Probable protein kinase UbiB OS=Salmonella typhimurium (strain LT2 / SGSC1412 / ATCC 700720) GN=ubiB PE=3 SV=1	Medium	0.0213793	2	2	1.663	23760000	39500000
P0DM81	RNA polymerase sigma factor RpoS OS=Salmonella typhimurium (strain LT2 / SGSC1412 / ATCC 700720) GN=rpoS PE=3 SV=1	High	0	6	9	1.748	660600000	1155000000
Q8ZML4	Putative inner membrane protein OS=Salmonella typhimurium (strain LT2 / SGSC1412 / ATCC 700720) GN=ygaM PE=4 SV=1	High	0	5	13	2.684	5768000000	15480000000
Q7CR45	Induced by phosphate starvation OS=Salmonella typhimurium (strain LT2 / SGSC1412 / ATCC 700720) GN=psiF PE=4 SV=1	High	0	10	27	2.836	2936000000	8325000000
Q8ZQQ8	Putative phospholipid-binding protein OS=Salmonella typhimurium (strain LT2 / SGSC1412 / ATCC 700720) GN=ybhB PE=4 SV=1	High	0	3	4	2.569	666900000	1714000000
Q8ZPE9	Putative outer membrane or secreted lipoprotein OS=Salmonella typhimurium (strain LT2 / SGSC1412 / ATCC 700720) GN=STM1561 PE=4 SV=1	High	0	4	4	2.598	63270000	164400000
P40783	Quinone oxidoreductase OS=Salmonella typhimurium (strain LT2 / SGSC1412 / ATCC 700720) GN=qor PE=3 SV=2	High	0	9	17	2.031	696300000	1414000000
P51066	Isocitrate lyase OS=Salmonella typhimurium (strain LT2 / SGSC1412 / ATCC 700720) GN=aceA PE=3 SV=2	High	0	14	20	3.188	1001000000	3190000000
P68738	Endonuclease V OS=Salmonella typhimurium (strain LT2 / SGSC1412 / ATCC 700720) GN=nfi PE=3 SV=1	High	0	3	5	2.098	63450000	133100000
Q8ZK20	Putative alcohol dehydrogenase OS=Salmonella typhimurium (strain LT2 / SGSC1412 / ATCC 700720) GN=yjgB PE=3 SV=1	High	0	8	15	2.551	1279000000	3264000000
P65417	Mannosyl-3-phosphoglycerate phosphatase OS=Salmonella typhimurium (strain LT2 / SGSC1412 / ATCC 700720) GN=yedP PE=3 SV=1	High	0	4	4	2.354	52780000	124300000
Q8ZPF2	Glycogen operon protein GlgX homolog OS=Salmonella typhimurium (strain LT2 / SGSC1412 / ATCC 700720) GN=STM1558 PE=4 SV=1	High	0	24	44	2.507	5419000000	13590000000
H9L462	Putative catalase OS=Salmonella typhimurium (strain LT2 / SGSC1412 / ATCC 700720) GN=STM1731 PE=4 SV=1	High	0	22	94	2.862	45120000000	129100000000
Q7CQE9	Cation transport regulator OS=Salmonella typhimurium (strain LT2 / SGSC1412 / ATCC 700720) GN=chaB PE=4 SV=1	High	0	3	7	3.413	446900000	1525000000
Q8ZKB5	Outer membrane lipoprotein OS=Salmonella typhimurium (strain LT2 / SGSC1412 / ATCC 700720) GN=blc PE=4 SV=1	High	0	5	6	2.853	142400000	406200000
Q8ZN83	Transaldolase A OS=Salmonella typhimurium (strain LT2 / SGSC1412 / ATCC 700720) GN=talA PE=3 SV=1	High	0	23	59	2.946	6566000000	19340000000
Q8ZRS1	Glucose dehydrogenase OS=Salmonella typhimurium (strain LT2 / SGSC1412 / ATCC 700720) GN=gcd PE=4 SV=1	High	0	22	42	2.884	2296000000	6621000000
Q8ZPG8	Putative hydrolase OS=Salmonella typhimurium (strain LT2 / SGSC1412 / ATCC 700720) GN=STM1540 PE=4 SV=1	High	0	5	6	2.498	320500000	800400000
H9L442	D-alanyl-D-alanine dipeptidase OS=Salmonella typhimurium (strain LT2 / SGSC1412 / ATCC 700720) GN=pcgL PE=3 SV=1	High	0	5	7	3.603	131300000	472900000
Q8ZPF1	Putative glycosyl hydrolase OS=Salmonella typhimurium (strain LT2 / SGSC1412 / ATCC 700720) GN=STM1559 PE=4 SV=1	High	0	29	52	3.021	2754000000	8321000000
Q8ZNM5	Putative oxidoreductase OS=Salmonella typhimurium (strain LT2 / SGSC1412 / ATCC 700720) GN=yohF PE=3 SV=1	High	0	4	4	2.774	136800000	379500000
Q8ZLF7	Gamma-glutamyltranspeptidase OS=Salmonella typhimurium (strain LT2 / SGSC1412 / ATCC 700720) GN=ggt PE=4 SV=1	High	0	6	10	2.264	101500000	229700000
Q9F0N8	Anti-adapter protein IraM OS=Salmonella typhimurium (strain LT2 / SGSC1412 / ATCC 700720) GN=iraM PE=1 SV=1	High	0.00658376	1	2	3.647	22810000	83200000
Q8ZR17	Putative dehydrogenase OS=Salmonella typhimurium (strain LT2 / SGSC1412 / ATCC 700720) GN=ybdR PE=3 SV=1	High	0	9	22	3.099	497200000	1541000000
Q8ZPF0	Malto-oligosyltrehalose trehalohydrolase OS=Salmonella typhimurium (strain LT2 / SGSC1412 / ATCC 700720) GN=STM1560 PE=1 SV=1	High	0	17	34	3.424	2754000000	9428000000
Q8ZPY1	Putative cytoplasmic protein OS=Salmonella typhimurium (strain LT2 / SGSC1412 / ATCC 700720) GN=STM1261 PE=4 SV=1	High	0	5	12	3.574	1230000000	4396000000
Q8ZPI6	Putative periplasmic protein OS=Salmonella typhimurium (strain LT2 / SGSC1412 / ATCC 700720) GN=ydeI PE=1 SV=1	High	0	9	33	3.987	4413000000	17600000000
Q7CQF9	Putative cytoplasmic protein OS=Salmonella typhimurium (strain LT2 / SGSC1412 / ATCC 700720) GN=yciF PE=4 SV=1	High	0	9	48	2.595	40930000000	106200000000
Q8ZPU7	Periplasmic protein related to spheroblast formation OS=Salmonella typhimurium (strain LT2 / SGSC1412 / ATCC 700720) GN=spy PE=4 SV=1	High	0	9	27	3.686	3071000000	11320000000
Q7CR88	Putative secreted protein OS=Salmonella typhimurium (strain LT2 / SGSC1412 / ATCC 700720) GN=STM0082 PE=1 SV=1	High	0	3	4	3.809	173000000	659100000
Q8ZPG7	Putative zinc-binding dehydrogenase OS=Salmonella typhimurium (strain LT2 / SGSC1412 / ATCC 700720) GN=STM1542 PE=4 SV=1	High	0	2	3	3.282	39580000	129900000

## Sheet: Replicate 2
Accession	Description	Protein FDR Confidence	Exp. q-value	# Peptides	# PSMs	Abundance Ratio: (F1, Heavy) / (F1, Light)	Abundance: F1: Light, Control, WT	Abundance: F1: Heavy, Sample, 13E
Q8ZPT3	Putative outer membrane protein OS=Salmonella typhimurium (strain LT2 / SGSC1412 / ATCC 700720) GN=STM1328 PE=1 SV=1	High	0	1	2	0.01	55110000
Q8ZQW6	Ornithine decarboxylase isozyme, inducible OS=Salmonella typhimurium (strain LT2 / SGSC1412 / ATCC 700720) GN=speF PE=4 SV=1	High	0	2	3	0.01	73870000
P69343	Invasion protein InvF OS=Salmonella typhimurium (strain LT2 / SGSC1412 / ATCC 700720) GN=invF PE=1 SV=1	High	0.00304183	1	1	0.01	21920000
P0A1B9	Probable ATP synthase SpaL OS=Salmonella typhimurium (strain LT2 / SGSC1412 / ATCC 700720) GN=spaL PE=1 SV=1	High	0	4	5	0.01	14630000
Q8ZM14	Putative methyl-accepting chemotaxis protein OS=Salmonella typhimurium (strain LT2 / SGSC1412 / ATCC 700720) GN=STM3152 PE=4 SV=1	High	0	4	4	0.01	27130000
Q8ZNL7	NAD-dependent dihydropyrimidine dehydrogenase subunit PreA OS=Salmonella typhimurium (strain LT2 / SGSC1412 / ATCC 700720) GN=preA PE=3 SV=1	High	0	6	7	0.01	349100000
Q8ZNM0	Cytidine deaminase OS=Salmonella typhimurium (strain LT2 / SGSC1412 / ATCC 700720) GN=cdd PE=3 SV=1	High	0	8	14	0.032	11570000000	364700000
Q8ZNR3	E3 ubiquitin-protein ligase SopA OS=Salmonella typhimurium (strain LT2 / SGSC1412 / ATCC 700720) GN=sopA PE=1 SV=1	High	0	10	11	0.054	280200000	15030000
P43015	Transcriptional regulator HilA OS=Salmonella typhimurium (strain LT2 / SGSC1412 / ATCC 700720) GN=hilA PE=2 SV=2	High	0	5	5	0.051	335500000	17270000
Q8ZNL8	NAD-dependent dihydropyrimidine dehydrogenase subunit PreT OS=Salmonella typhimurium (strain LT2 / SGSC1412 / ATCC 700720) GN=preT PE=3 SV=1	High	0	9	14	0.051	2139000000	109900000
P0CL45	Oxygen-regulated invasion protein OrgB OS=Salmonella typhimurium (strain LT2 / SGSC1412 / ATCC 700720) GN=orgB PE=1 SV=1	High	0	4	7	0.01	44290000
P35672	Protein InvG OS=Salmonella typhimurium (strain LT2 / SGSC1412 / ATCC 700720) GN=invG PE=1 SV=3	High	0	14	19	0.038	1552000000	59160000
Q8ZKE2	Fumarase B OS=Salmonella typhimurium (strain LT2 / SGSC1412 / ATCC 700720) GN=fumB PE=4 SV=1	High	0	13	25	0.065	368300000	23940000
P40699	Surface presentation of antigens protein SpaO OS=Salmonella typhimurium (strain LT2 / SGSC1412 / ATCC 700720) GN=spaO PE=1 SV=1	High	0	9	10	0.058	575800000	33420000
Q8ZM22	Putative methyl-accepting chemotaxis protein OS=Salmonella typhimurium (strain LT2 / SGSC1412 / ATCC 700720) GN=STM3138 PE=4 SV=1	High	0	5	7	0.035	1025000000	35880000
Q7CQD4	Guanine nucleotide exchange factor sopE2 OS=Salmonella typhimurium (strain LT2 / SGSC1412 / ATCC 700720) GN=sopE2 PE=1 SV=3	High	0	6	9	0.039	445200000	17230000
P0CL43	Invasion lipoprotein invH OS=Salmonella typhimurium (strain LT2 / SGSC1412 / ATCC 700720) GN=invH PE=3 SV=1	High	0	4	7	0.047	409100000	19040000
P74873	Secreted effector protein SptP OS=Salmonella typhimurium (strain LT2 / SGSC1412 / ATCC 700720) GN=sptP PE=1 SV=1	High	0	17	25	0.01	780400000	6449000
P0CL52	Cell invasion protein SipA OS=Salmonella typhimurium (strain LT2 / SGSC1412 / ATCC 700720) GN=sipA PE=1 SV=1	High	0	31	66	0.057	9796000000	559100000
P0CL47	Cell invasion protein SipC OS=Salmonella typhimurium (strain LT2 / SGSC1412 / ATCC 700720) GN=sipC PE=1 SV=1	High	0	15	30	0.039	2353000000	92380000
P0CL16	Chaperone protein sicP OS=Salmonella typhimurium (strain LT2 / SGSC1412 / ATCC 700720) GN=sicP PE=1 SV=1	High	0.000821693	2	3	0.055	347600000	19210000
Q56026	Cell invasion protein SipD OS=Salmonella typhimurium (strain LT2 / SGSC1412 / ATCC 700720) GN=sipD PE=1 SV=1	High	0	14	27	0.066	2381000000	156300000
Q56019	Cell invasion protein SipB OS=Salmonella typhimurium (strain LT2 / SGSC1412 / ATCC 700720) GN=sipB PE=1 SV=1	High	0	22	48	0.066	10140000000	668100000
P65363	Cell division topological specificity factor OS=Salmonella typhimurium (strain LT2 / SGSC1412 / ATCC 700720) GN=minE PE=3 SV=1	High	0	4	4	0.083	530300000	44260000
P69066	Chaperone protein SicA OS=Salmonella typhimurium (strain LT2 / SGSC1412 / ATCC 700720) GN=sicA PE=1 SV=1	High	0	11	19	0.079	6564000000	515400000
O30916	Inositol phosphate phosphatase SopB OS=Salmonella typhimurium (strain LT2 / SGSC1412 / ATCC 700720) GN=sopB PE=1 SV=2	High	0	27	62	0.086	14470000000	1247000000
P41784	Protein PrgI OS=Salmonella typhimurium (strain LT2 / SGSC1412 / ATCC 700720) GN=prgI PE=1 SV=1	High	0	4	8	0.125	726400000	90900000
O30917	Chaperone protein SigE OS=Salmonella typhimurium (strain LT2 / SGSC1412 / ATCC 700720) GN=sigE PE=1 SV=1	High	0	2	4	0.074	2582000000	190200000
P0A1N0	Surface presentation of antigens protein SpaK OS=Salmonella typhimurium (strain LT2 / SGSC1412 / ATCC 700720) GN=spaK PE=1 SV=1	High	0	4	16	0.091	5306000000	483400000
P0A1F6	Uridine phosphorylase OS=Salmonella typhimurium (strain LT2 / SGSC1412 / ATCC 700720) GN=udp PE=1 SV=2	High	0	9	46	0.112	69780000000	7805000000
Q8ZLX8	Aerotaxis sensor receptor OS=Salmonella typhimurium (strain LT2 / SGSC1412 / ATCC 700720) GN=aer PE=4 SV=1	High	0	6	10	0.138	314400000	43310000
P0A261	Nucleoside-specific channel-forming protein tsx OS=Salmonella typhimurium (strain LT2 / SGSC1412 / ATCC 700720) GN=tsx PE=3 SV=1	High	0	10	23	0.162	7808000000	1267000000
Q7CPS9	Uncharacterized protein OS=Salmonella typhimurium (strain LT2 / SGSC1412 / ATCC 700720) GN=hybA PE=4 SV=1	High	0	3	3	0.187	112400000	20990000
Q8ZJY4	Methyl-accepting chemotaxis protein I OS=Salmonella typhimurium (strain LT2 / SGSC1412 / ATCC 700720) GN=tsr PE=4 SV=1	High	0	5	11	0.236	162500000	38320000
P41783	Protein PrgH OS=Salmonella typhimurium (strain LT2 / SGSC1412 / ATCC 700720) GN=prgH PE=1 SV=1	High	0	5	7	0.021	451700000	9557000
Q8ZNA0	Nucleoside permease OS=Salmonella typhimurium (strain LT2 / SGSC1412 / ATCC 700720) GN=nupC PE=3 SV=1	High	0	3	3	0.197	350900000	69150000
Q8ZLX9	Putative methyl-accepting chemotaxis protein OS=Salmonella typhimurium (strain LT2 / SGSC1412 / ATCC 700720) GN=STM3216 PE=4 SV=1	High	0	13	29	0.204	3641000000	743800000
Q9FA46	Tricarboxylic transport protein OS=Salmonella typhimurium (strain LT2 / SGSC1412 / ATCC 700720) GN=STM2786 PE=4 SV=1	High	0	7	16	0.186	1653000000	307000000
Q02755	Methyl-accepting chemotaxis citrate transducer OS=Salmonella typhimurium (strain LT2 / SGSC1412 / ATCC 700720) GN=tcp PE=3 SV=1	High	0	10	15	0.178	744700000	132500000
Q7CQU3	Anaerobic dimethyl sulfoxide reductase, subunit B OS=Salmonella typhimurium (strain LT2 / SGSC1412 / ATCC 700720) GN=dmsB PE=4 SV=1	High	0	4	6	0.229	160500000	36710000
Q8ZPJ8	Putative dimethyl sulphoxide reductase OS=Salmonella typhimurium (strain LT2 / SGSC1412 / ATCC 700720) GN=STM1497 PE=4 SV=1	High	0	4	6	0.229	160500000	36710000
P09384	Chemotaxis protein CheA OS=Salmonella typhimurium (strain LT2 / SGSC1412 / ATCC 700720) GN=cheA PE=1 SV=1	High	0	9	18	0.181	1301000000	235500000
P26417	Flagellar protein FliL OS=Salmonella typhimurium (strain LT2 / SGSC1412 / ATCC 700720) GN=fliL PE=3 SV=1	High	0	3	4	0.209	283300000	59190000
Q8ZJZ8	Isoaspartyl dipeptidase OS=Salmonella typhimurium (strain LT2 / SGSC1412 / ATCC 700720) GN=iadA PE=3 SV=1	High	0	7	10	0.188	1084000000	203300000
Q8ZNE6	Putative chemotaxis signal transduction protein OS=Salmonella typhimurium (strain LT2 / SGSC1412 / ATCC 700720) GN=STM2314 PE=4 SV=1	High	0	6	12	0.227	1383000000	313800000
P06110	Chemotaxis protein CheW OS=Salmonella typhimurium (strain LT2 / SGSC1412 / ATCC 700720) GN=cheW PE=1 SV=1	High	0	3	8	0.217	2644000000	573000000
Q7CQ26	Putative cytoplasmic protein OS=Salmonella typhimurium (strain LT2 / SGSC1412 / ATCC 700720) GN=STM2475 PE=4 SV=1	High	0	2	4	0.264	95220000	25100000
Q8ZPA9	Methyl-accepting chemotaxis protein III OS=Salmonella typhimurium (strain LT2 / SGSC1412 / ATCC 700720) GN=trg PE=4 SV=2	High	0	7	9	0.21	450900000	94760000
Q8ZPV4	Putative periplasmic protein OS=Salmonella typhimurium (strain LT2 / SGSC1412 / ATCC 700720) GN=STM1300 PE=4 SV=1	High	0.000821693	1	2	0.302	575900000	174000000
P67091	Universal stress protein F OS=Salmonella typhimurium (strain LT2 / SGSC1412 / ATCC 700720) GN=uspF PE=1 SV=1	High	0	10	27	0.29	8578000000	2484000000
P55891	Motility protein A OS=Salmonella typhimurium (strain LT2 / SGSC1412 / ATCC 700720) GN=motA PE=3 SV=1	High	0.00523169	1	2	0.191	106600000	20390000
P04285	Oligopeptide transport ATP-binding protein OppD OS=Salmonella typhimurium (strain LT2 / SGSC1412 / ATCC 700720) GN=oppD PE=3 SV=1	High	0	3	3	0.096	197100000	18860000
P23905	D-galactose-binding periplasmic protein OS=Salmonella typhimurium (strain LT2 / SGSC1412 / ATCC 700720) GN=mglB PE=1 SV=2	High	0	17	47	0.288	7631000000	2199000000
Q8ZP50	Outer membrane protein W OS=Salmonella typhimurium (strain LT2 / SGSC1412 / ATCC 700720) GN=ompW PE=3 SV=1	High	0.000821693	1	2	0.293	540100000	158500000
P0A1J1	Flagellar hook protein FlgE OS=Salmonella typhimurium (strain LT2 / SGSC1412 / ATCC 700720) GN=flgE PE=1 SV=2	High	0	8	11	0.247	777600000	192300000
P37600	Thiosulfate reductase OS=Salmonella typhimurium (strain LT2 / SGSC1412 / ATCC 700720) GN=phsA PE=3 SV=2	High	0	7	8	0.746	330800000	246900000
Q7CPA4	Putative alkylphosphonate uptake protein in phosphonate metabolism OS=Salmonella typhimurium (strain LT2 / SGSC1412 / ATCC 700720) GN=phnA PE=4 SV=1	High	0	2	8	0.627	703300000	440900000
Q8ZQD3	Anaerobic dimethyl sulfoxide reductase, subunit A OS=Salmonella typhimurium (strain LT2 / SGSC1412 / ATCC 700720) GN=dmsA PE=4 SV=1	High	0	14	19	0.269	728700000	196100000
Q8ZQR7	Molybdate transporter OS=Salmonella typhimurium (strain LT2 / SGSC1412 / ATCC 700720) GN=modA PE=4 SV=1	High	0	6	9	0.294	677100000	199200000
P02941	Methyl-accepting chemotaxis protein II OS=Salmonella typhimurium (strain LT2 / SGSC1412 / ATCC 700720) GN=tar PE=1 SV=3	High	0	13	27	0.29	4354000000	1263000000
Q7CQP6	Scaffolding protein for murein-synthesizing holoenzyme OS=Salmonella typhimurium (strain LT2 / SGSC1412 / ATCC 700720) GN=mipA PE=4 SV=1	High	0	2	4	0.401	656200000	263400000
Q8ZM16	Hydrogenase-2, large subunit OS=Salmonella typhimurium (strain LT2 / SGSC1412 / ATCC 700720) GN=hybC PE=3 SV=1	High	0	11	18	0.356	792300000	282100000
P04042	Chemotaxis response regulator protein-glutamate methylesterase OS=Salmonella typhimurium (strain LT2 / SGSC1412 / ATCC 700720) GN=cheB PE=1 SV=1	High	0	6	10	0.281	782600000	220200000
Q7CQX5	Succinate dehydrogenase hydrophobic membrane anchor subunit OS=Salmonella typhimurium (strain LT2 / SGSC1412 / ATCC 700720) GN=sdhD PE=4 SV=1	High	0.00304183	1	1	0.375	611700000	229200000
Q56106	Lysine-N-methylase OS=Salmonella typhimurium (strain LT2 / SGSC1412 / ATCC 700720) GN=fliB PE=3 SV=1	High	0	4	4	0.398	150400000	59830000
Q8ZNU4	Ferritin OS=Salmonella typhimurium (strain LT2 / SGSC1412 / ATCC 700720) GN=ftn PE=3 SV=1	High	0	3	11	0.363	2750000000	999000000
P26265	2',3'-cyclic-nucleotide 2'-phosphodiesterase/3'-nucleotidase OS=Salmonella typhimurium (strain LT2 / SGSC1412 / ATCC 700720) GN=cpdB PE=3 SV=2	High	0	5	11	0.315	585800000	184700000
Q7CQ00	Ribosome associated factor OS=Salmonella typhimurium (strain LT2 / SGSC1412 / ATCC 700720) GN=yfiA PE=4 SV=1	High	0	4	13	0.343	3609000000	1240000000
P07800	Protein phosphatase CheZ OS=Salmonella typhimurium (strain LT2 / SGSC1412 / ATCC 700720) GN=cheZ PE=1 SV=1	High	0	5	8	0.3	306400000	91980000
Q7CP66	Thymidine phosphorylase OS=Salmonella typhimurium (strain LT2 / SGSC1412 / ATCC 700720) GN=deoA PE=1 SV=1	High	0	20	30	0.315	4037000000	1270000000
P0A1P8	Glutaredoxin-1 OS=Salmonella typhimurium (strain LT2 / SGSC1412 / ATCC 700720) GN=grxA PE=3 SV=1	High	0	2	4	0.505	415300000	209700000
Q7CQ27	Putative iron-dependent peroxidase OS=Salmonella typhimurium (strain LT2 / SGSC1412 / ATCC 700720) GN=STM2446 PE=4 SV=1	High	0	5	8	0.336	588000000	197400000
Q7CQW0	Glutamine high-affinity transporter OS=Salmonella typhimurium (strain LT2 / SGSC1412 / ATCC 700720) GN=glnH PE=3 SV=1	High	0	5	11	0.419	1345000000	563400000
Q8ZNG7	Periplasmic glycerophosphodiester phosphodiesterase OS=Salmonella typhimurium (strain LT2 / SGSC1412 / ATCC 700720) GN=glpQ PE=4 SV=1	High	0	21	79	0.474	31860000000	15100000000
P0A2D5	Chemotaxis protein CheY OS=Salmonella typhimurium (strain LT2 / SGSC1412 / ATCC 700720) GN=cheY PE=1 SV=2	High	0	5	11	0.347	2277000000	789100000
P19265	Ethanolamine ammonia-lyase light chain OS=Salmonella typhimurium (strain LT2 / SGSC1412 / ATCC 700720) GN=eutC PE=3 SV=3	High	0.00234192	2	2	0.479	64500000	30900000
Q7CPE9	Putative cytochrome c peroxidase OS=Salmonella typhimurium (strain LT2 / SGSC1412 / ATCC 700720) GN=STM3820 PE=4 SV=1	High	0	3	4	0.318	112000000	35600000
P40720	Fumarate hydratase class I, aerobic OS=Salmonella typhimurium (strain LT2 / SGSC1412 / ATCC 700720) GN=fumA PE=3 SV=3	High	0	19	42	0.422	4210000000	1778000000
P0A2D1	Oxidoreductase UcpA OS=Salmonella typhimurium (strain LT2 / SGSC1412 / ATCC 700720) GN=ucpA PE=3 SV=1	High	0	11	19	0.42	4869000000	2044000000
Q8ZJV8	Deoxyribose-phosphate aldolase OS=Salmonella typhimurium (strain LT2 / SGSC1412 / ATCC 700720) GN=deoC PE=3 SV=2	High	0	15	31	0.429	9593000000	4115000000
P30012	Nicotinate-nucleotide pyrophosphorylase [carboxylating] OS=Salmonella typhimurium (strain LT2 / SGSC1412 / ATCC 700720) GN=nadC PE=1 SV=3	High	0	2	3	0.453	70630000	31970000
Q8ZNG3	sn-glycerol-3-phosphate dehydrogenase (Anaerobic), K-small subunit OS=Salmonella typhimurium (strain LT2 / SGSC1412 / ATCC 700720) GN=glpC PE=4 SV=1	High	0	13	29	0.434	2931000000	1271000000
Q8ZP60	Phage shock protein OS=Salmonella typhimurium (strain LT2 / SGSC1412 / ATCC 700720) GN=pspA PE=4 SV=1	High	0	3	5	0.469	534300000	250600000
Q7CQX3	Cytochrome d terminal oxidase polypeptide subunit II OS=Salmonella typhimurium (strain LT2 / SGSC1412 / ATCC 700720) GN=cydB PE=4 SV=1	High	0	2	4	0.461	1105000000	509800000
P58683	Class B acid phosphatase OS=Salmonella typhimurium (strain LT2 / SGSC1412 / ATCC 700720) GN=aphA PE=1 SV=1	High	0	4	6	0.378	341400000	129000000
P06202	Periplasmic oligopeptide-binding protein OS=Salmonella typhimurium (strain LT2 / SGSC1412 / ATCC 700720) GN=oppA PE=1 SV=2	High	0	19	37	0.49	3219000000	1576000000
Q8ZPY8	Putative periplasmic protein OS=Salmonella typhimurium (strain LT2 / SGSC1412 / ATCC 700720) GN=STM1249 PE=1 SV=1	High	0	2	8	0.444	1694000000	751900000
Q8ZKP3	Glycerol kinase OS=Salmonella typhimurium (strain LT2 / SGSC1412 / ATCC 700720) GN=glpK PE=3 SV=3	High	0	32	112	0.474	74780000000	35470000000
P67714	Nucleoid-associated protein YejK OS=Salmonella typhimurium (strain LT2 / SGSC1412 / ATCC 700720) GN=yejK PE=3 SV=2	High	0	3	3	0.694	73200000	50830000
Q8ZNG5	Glycerol-3-phosphate dehydrogenase OS=Salmonella typhimurium (strain LT2 / SGSC1412 / ATCC 700720) GN=glpA PE=3 SV=1	High	0	19	36	0.469	6475000000	3037000000
Q7CQ05	Autonomous glycyl radical cofactor OS=Salmonella typhimurium (strain LT2 / SGSC1412 / ATCC 700720) GN=grcA PE=3 SV=1	High	0	7	17	0.491	4296000000	2110000000
Q8ZN98	Putative negative regulator OS=Salmonella typhimurium (strain LT2 / SGSC1412 / ATCC 700720) GN=yfeD PE=4 SV=1	High	0	3	4	0.447	114800000	51350000
Q8ZMY1	Gifsy-1 prophage protein OS=Salmonella typhimurium (strain LT2 / SGSC1412 / ATCC 700720) GN=STM2622 PE=4 SV=1	High	0	2	3	0.382	317600000	121300000
H9L441	Gifsy-2 prophage protein OS=Salmonella typhimurium (strain LT2 / SGSC1412 / ATCC 700720) GN=STM1018 PE=4 SV=1	High	0	2	3	0.382	317600000	121300000
Q8ZQQ9	Histidine ammonia-lyase OS=Salmonella typhimurium (strain LT2 / SGSC1412 / ATCC 700720) GN=hutH PE=3 SV=1	High	0	1	3	0.488	165300000	80700000
Q8ZQT9	Cytochrome d terminal oxidase, polypeptide subunit I OS=Salmonella typhimurium (strain LT2 / SGSC1412 / ATCC 700720) GN=cydA PE=4 SV=1	High	0	12	24	0.411	5872000000	2412000000
H9L444	Gifsy-1 prophage protein OS=Salmonella typhimurium (strain LT2 / SGSC1412 / ATCC 700720) GN=STM1012 PE=4 SV=1	Medium	0.0264766	1	1	0.01	13670000
Q7CPA0	Putative outer membrane lipoprotein OS=Salmonella typhimurium (strain LT2 / SGSC1412 / ATCC 700720) GN=yjeI PE=4 SV=1	High	0	2	6	0.47	770600000	361900000
Q8ZPZ0	Isocitrate dehydrogenase [NADP] OS=Salmonella typhimurium (strain LT2 / SGSC1412 / ATCC 700720) GN=icdA PE=3 SV=1	High	0	18	44	0.515	12960000000	6675000000
P67638	Fumarate reductase subunit C OS=Salmonella typhimurium (strain LT2 / SGSC1412 / ATCC 700720) GN=frdC PE=3 SV=1	High	0.000821693	1	2	0.541	277600000	150100000
Q8ZPS3	Phosphoenolpyruvate synthase OS=Salmonella typhimurium (strain LT2 / SGSC1412 / ATCC 700720) GN=pps PE=3 SV=1	High	0	26	60	0.466	7296000000	3400000000
Q8ZKB4	Succinate dehydrogenase iron-sulfur subunit OS=Salmonella typhimurium (strain LT2 / SGSC1412 / ATCC 700720) GN=frdB PE=3 SV=1	High	0	7	23	0.485	3345000000	1623000000
P19264	Ethanolamine ammonia-lyase heavy chain OS=Salmonella typhimurium (strain LT2 / SGSC1412 / ATCC 700720) GN=eutB PE=4 SV=2	High	0	2	3	0.558	134900000	75260000
Q8ZPW5	Putative cytoplasmic protein OS=Salmonella typhimurium (strain LT2 / SGSC1412 / ATCC 700720) GN=yeaK PE=4 SV=1	High	0	3	4	0.518	134600000	69760000
Q8ZQY4	Pyrimidine-specific ribonucleoside hydrolase RihA OS=Salmonella typhimurium (strain LT2 / SGSC1412 / ATCC 700720) GN=rihA PE=3 SV=1	High	0	4	7	0.694	178100000	123600000
Q8ZR04	Lipoyl synthase OS=Salmonella typhimurium (strain LT2 / SGSC1412 / ATCC 700720) GN=lipA PE=3 SV=1	High	0	4	6	0.487	197300000	96110000
P36936	Peptidase E OS=Salmonella typhimurium (strain LT2 / SGSC1412 / ATCC 700720) GN=pepE PE=1 SV=1	High	0	3	5	0.647	538800000	348700000
Q8ZNG4	Anaerobic glycerol-3-phosphate dehydrogenase subunit B OS=Salmonella typhimurium (strain LT2 / SGSC1412 / ATCC 700720) GN=glpB PE=3 SV=1	High	0	4	9	0.489	1453000000	710700000
Q8ZKS9	Formate dehydrogenase-O, Fe-S subunit OS=Salmonella typhimurium (strain LT2 / SGSC1412 / ATCC 700720) GN=fdoH PE=4 SV=1	High	0	3	5	0.604	195900000	118300000
Q8ZPJ3	Spermidine N1-acetyltransferase OS=Salmonella typhimurium (strain LT2 / SGSC1412 / ATCC 700720) GN=speG PE=4 SV=1	High	0	2	2	0.413	136600000	56410000
Q8ZMD0	L-serine dehydratase OS=Salmonella typhimurium (strain LT2 / SGSC1412 / ATCC 700720) GN=sdaB PE=4 SV=2	High	0	8	10	0.435	1182000000	514100000
P0A1S8	Uncharacterized protein YajD OS=Salmonella typhimurium (strain LT2 / SGSC1412 / ATCC 700720) GN=yajD PE=4 SV=1	High	0	2	3	0.186	65870000	12270000
Q7CP97	Fumarate reductase flavoprotein subunit OS=Salmonella typhimurium (strain LT2 / SGSC1412 / ATCC 700720) GN=frdA PE=3 SV=1	High	0	24	56	0.505	13950000000	7053000000
Q8ZMJ9	Arabinose 5-phosphate isomerase GutQ OS=Salmonella typhimurium (strain LT2 / SGSC1412 / ATCC 700720) GN=gutQ PE=3 SV=2	High	0.000821693	2	2	1.212	33350000	40410000
Q8ZND2	Putative phosphotransferase system OS=Salmonella typhimurium (strain LT2 / SGSC1412 / ATCC 700720) GN=STM2344 PE=4 SV=1	Medium	0.012766	1	1	0.538	39630000	21320000
Q8ZLZ4	Outer membrane channel OS=Salmonella typhimurium (strain LT2 / SGSC1412 / ATCC 700720) GN=tolC PE=4 SV=1	High	0	5	10	0.564	452800000	255300000
Q8ZPL4	Outer membrane protein N OS=Salmonella typhimurium (strain LT2 / SGSC1412 / ATCC 700720) GN=ompN PE=4 SV=1	High	0.00234192	2	3	0.401	586000000	234900000
P30705	Outer membrane pore protein E OS=Salmonella typhimurium (strain LT2 / SGSC1412 / ATCC 700720) GN=phoE PE=2 SV=1	High	0.00523169	1	2	0.401	586000000	234900000
Q8ZRE7	UPF0345 protein YaiE OS=Salmonella typhimurium (strain LT2 / SGSC1412 / ATCC 700720) GN=yaiE PE=3 SV=1	High	0.00234192	1	1	0.724	47970000	34720000
Q7CQP2	PTS family sugar specific enzyme IIB for cellobiose, arbutin, and salicin OS=Salmonella typhimurium (strain LT2 / SGSC1412 / ATCC 700720) GN=celA PE=4 SV=1	High	0	2	4	0.452	243300000	109900000
Q8ZKC2	Anaerobic C4-dicarboxylate transporter OS=Salmonella typhimurium (strain LT2 / SGSC1412 / ATCC 700720) GN=dcuA PE=3 SV=1	High	0.000821693	1	2	0.428	133100000	56950000
Q7CPE0	Initiation of chromosome replication OS=Salmonella typhimurium (strain LT2 / SGSC1412 / ATCC 700720) GN=mioC PE=4 SV=1	High	0	2	3	0.808	241600000	195100000
P06196	Silent protein UshA(0) OS=Salmonella typhimurium (strain LT2 / SGSC1412 / ATCC 700720) GN=ushA PE=3 SV=2	High	0	6	13	0.59	873400000	515000000
Q8ZP10	Site-determining protein OS=Salmonella typhimurium (strain LT2 / SGSC1412 / ATCC 700720) GN=minD PE=3 SV=1	High	0	10	31	0.579	6413000000	3712000000
Q8ZKP9	(4S)-4-hydroxy-5-phosphonooxypentane-2,3-dione isomerase OS=Salmonella typhimurium (strain LT2 / SGSC1412 / ATCC 700720) GN=lsrG PE=2 SV=2	High	0	2	2	0.585	212600000	124300000
P0A1Y8	NADH-quinone oxidoreductase subunit E OS=Salmonella typhimurium (strain LT2 / SGSC1412 / ATCC 700720) GN=nuoE PE=3 SV=1	High	0	5	14	0.524	1155000000	605300000
Q8ZP17	D-amino acid dehydrogenase OS=Salmonella typhimurium (strain LT2 / SGSC1412 / ATCC 700720) GN=dadA PE=3 SV=1	High	0	5	9	0.567	286400000	162500000
P65359	Septum site-determining protein MinC OS=Salmonella typhimurium (strain LT2 / SGSC1412 / ATCC 700720) GN=minC PE=1 SV=1	High	0	2	3	0.776	125400000	97300000
Q8ZMW7	Chorismate mutase P OS=Salmonella typhimurium (strain LT2 / SGSC1412 / ATCC 700720) GN=pheA PE=4 SV=1	High	0.00304183	1	2	0.636	28310000	18000000
Q7CQJ6	Putative cytoplasmic protein OS=Salmonella typhimurium (strain LT2 / SGSC1412 / ATCC 700720) GN=ydfZ PE=4 SV=1	High	0	3	5	0.474	504400000	239000000
P64209	GTP cyclohydrolase 1 OS=Salmonella typhimurium (strain LT2 / SGSC1412 / ATCC 700720) GN=folE PE=3 SV=2	High	0	2	2	0.513	49300000	25280000
Q8ZNG6	MFS family, sn-glycerol-3-phosphate transport protein OS=Salmonella typhimurium (strain LT2 / SGSC1412 / ATCC 700720) GN=glpT PE=4 SV=1	High	0	8	15	0.609	711700000	433300000
Q8ZKS8	Formate dehydrogenase OS=Salmonella typhimurium (strain LT2 / SGSC1412 / ATCC 700720) GN=fdoG PE=4 SV=3	High	0	12	17	0.479	930300000	445700000
Q8ZS17	UPF0246 protein YaaA OS=Salmonella typhimurium (strain LT2 / SGSC1412 / ATCC 700720) GN=yaaA PE=3 SV=1	High	0	5	7	0.416	520500000	216800000
P37421	ADP-heptose--LPS heptosyltransferase 2 OS=Salmonella typhimurium (strain LT2 / SGSC1412 / ATCC 700720) GN=rfaF PE=3 SV=1	High	0	2	3	0.01	35810000
Q7CPT7	Periplasmic L-asparaginase II OS=Salmonella typhimurium (strain LT2 / SGSC1412 / ATCC 700720) GN=ansB PE=3 SV=1	High	0	12	31	0.607	3842000000	2333000000
P0A251	Alkyl hydroperoxide reductase subunit C OS=Salmonella typhimurium (strain LT2 / SGSC1412 / ATCC 700720) GN=ahpC PE=1 SV=2	High	0	11	31	0.548	8858000000	4854000000
P26978	Bifunctional purine biosynthesis protein PurH OS=Salmonella typhimurium (strain LT2 / SGSC1412 / ATCC 700720) GN=purH PE=3 SV=2	High	0	7	7	0.455	189000000	85890000
Q8ZKV8	Ribokinase OS=Salmonella typhimurium (strain LT2 / SGSC1412 / ATCC 700720) GN=rbsK PE=3 SV=1	Medium	0.0113556	1	1	0.794	33200000	26340000
P67693	Cell division protein ZapD OS=Salmonella typhimurium (strain LT2 / SGSC1412 / ATCC 700720) GN=zapD PE=3 SV=1	High	0	5	10	0.675	401300000	270800000
Q8ZK26	Putative permease OS=Salmonella typhimurium (strain LT2 / SGSC1412 / ATCC 700720) GN=yjgQ PE=4 SV=1	High	0	2	3	0.375	197400000	74080000
Q8ZNN4	Methionine--tRNA ligase OS=Salmonella typhimurium (strain LT2 / SGSC1412 / ATCC 700720) GN=metG PE=3 SV=3	High	0	12	17	0.509	1630000000	829600000
Q8ZRM2	Hydroxyacylglutathione hydrolase OS=Salmonella typhimurium (strain LT2 / SGSC1412 / ATCC 700720) GN=gloB PE=1 SV=1	High	0	4	6	0.602	212800000	128100000
Q8ZL48	Phosphopantetheine adenylyltransferase OS=Salmonella typhimurium (strain LT2 / SGSC1412 / ATCC 700720) GN=coaD PE=3 SV=1	High	0.000821693	1	1	0.599	84680000	50750000
Q9L6M0	3-octaprenyl-4-hydroxybenzoate carboxy-lyase OS=Salmonella typhimurium (strain LT2 / SGSC1412 / ATCC 700720) GN=ubiD PE=3 SV=1	High	0.000821693	2	3	0.732	23480000	17180000
Q7CQZ5	RNA chaperone, negative regulator of cspA transcription OS=Salmonella typhimurium (strain LT2 / SGSC1412 / ATCC 700720) GN=cspE PE=1 SV=1	High	0	3	8	0.708	2089000000	1479000000
Q8ZQU3	Succinate dehydrogenase flavoprotein subunit OS=Salmonella typhimurium (strain LT2 / SGSC1412 / ATCC 700720) GN=sdhA PE=3 SV=1	High	0	18	47	0.626	6473000000	4052000000
P0A212	DNA gyrase inhibitor OS=Salmonella typhimurium (strain LT2 / SGSC1412 / ATCC 700720) GN=sbmC PE=3 SV=1	High	0.00234192	1	2	0.293	32730000	9602000
P0A1F8	Aspartate-semialdehyde dehydrogenase OS=Salmonella typhimurium (strain LT2 / SGSC1412 / ATCC 700720) GN=asd PE=1 SV=1	High	0	4	10	0.628	697900000	438000000
Q7CQY9	Glutamate/aspartate transporter OS=Salmonella typhimurium (strain LT2 / SGSC1412 / ATCC 700720) GN=gltL PE=4 SV=1	High	0.00234192	1	2	0.96	107100000	102800000
Q8ZPV5	Selenide, water dikinase OS=Salmonella typhimurium (strain LT2 / SGSC1412 / ATCC 700720) GN=selD PE=3 SV=1	High	0	3	5	0.701	435300000	305300000
Q7CPU5	D-erythrose-4-phosphate dehydrogenase OS=Salmonella typhimurium (strain LT2 / SGSC1412 / ATCC 700720) GN=epd PE=3 SV=1	High	0	8	10	0.619	347900000	215400000
Q8ZQX6	Sugar Specific PTS family, n-acetylglucosamine-specific enzyme IIABC OS=Salmonella typhimurium (strain LT2 / SGSC1412 / ATCC 700720) GN=nagE PE=4 SV=1	High	0	3	8	0.686	334700000	229400000
Q7CPZ3	Outer membrane protein assembly factor BamE OS=Salmonella typhimurium (strain LT2 / SGSC1412 / ATCC 700720) GN=bamE PE=3 SV=1	High	0	1	2	0.693	356600000	247100000
P41033	Phosphoenolpyruvate carboxykinase [ATP] OS=Salmonella typhimurium (strain LT2 / SGSC1412 / ATCC 700720) GN=pckA PE=3 SV=2	High	0	24	68	0.613	21320000000	13080000000
Q8ZPW0	Putative aldehyde reductase OS=Salmonella typhimurium (strain LT2 / SGSC1412 / ATCC 700720) GN=STM1288 PE=4 SV=1	High	0	3	5	0.774	42690000	33030000
Q8ZP21	Glutamate dehydrogenase OS=Salmonella typhimurium (strain LT2 / SGSC1412 / ATCC 700720) GN=STM1795 PE=3 SV=1	High	0	15	28	0.715	4263000000	3047000000
Q7CPA1	Aspartate ammonia-lyase OS=Salmonella typhimurium (strain LT2 / SGSC1412 / ATCC 700720) GN=aspA PE=3 SV=1	High	0	21	82	0.685	48350000000	33100000000
Q8ZQU2	Succinate dehydrogenase iron-sulfur subunit OS=Salmonella typhimurium (strain LT2 / SGSC1412 / ATCC 700720) GN=sdhB PE=3 SV=2	High	0	15	31	0.667	5953000000	3968000000
Q8ZLQ2	Putative periplasmic protein OS=Salmonella typhimurium (strain LT2 / SGSC1412 / ATCC 700720) GN=yhcB PE=4 SV=1	High	0	6	12	0.63	1559000000	981800000
P10503	Bifunctional protein PutA OS=Salmonella typhimurium (strain LT2 / SGSC1412 / ATCC 700720) GN=putA PE=2 SV=4	High	0	31	70	0.666	7626000000	5077000000
Q8ZM76	Glycine dehydrogenase (decarboxylating) OS=Salmonella typhimurium (strain LT2 / SGSC1412 / ATCC 700720) GN=gcvP PE=3 SV=3	High	0	23	52	0.676	5236000000	3539000000
P02910	Histidine-binding periplasmic protein OS=Salmonella typhimurium (strain LT2 / SGSC1412 / ATCC 700720) GN=hisJ PE=1 SV=1	High	0	4	6	0.602	229900000	138300000
P0A1R8	DNA-binding protein HU-beta OS=Salmonella typhimurium (strain LT2 / SGSC1412 / ATCC 700720) GN=hupB PE=3 SV=1	High	0	4	14	0.679	20550000000	13960000000
P0A2F2	NAD-dependent protein deacylase OS=Salmonella typhimurium (strain LT2 / SGSC1412 / ATCC 700720) GN=cobB PE=1 SV=2	High	0	3	7	0.71	249400000	177100000
Q8ZM07	Putative alcohol dehydrogenase OS=Salmonella typhimurium (strain LT2 / SGSC1412 / ATCC 700720) GN=yqhD PE=4 SV=1	High	0	9	14	0.666	1549000000	1032000000
P0A9Y2	Cold shock protein CspA OS=Salmonella typhimurium (strain LT2 / SGSC1412 / ATCC 700720) GN=cspA PE=3 SV=2	High	0	3	5	0.743	594700000	442100000
P15888	Oxygen-insensitive NAD(P)H nitroreductase OS=Salmonella typhimurium (strain LT2 / SGSC1412 / ATCC 700720) GN=nfsB PE=1 SV=1	High	0	5	7	0.717	698000000	500100000
Q8ZK12	Putative type II restriction enzyme, methylase subunit OS=Salmonella typhimurium (strain LT2 / SGSC1412 / ATCC 700720) GN=STM4495 PE=4 SV=1	High	0	2	5	0.759	33900000	25730000
P19576	Maltose-binding periplasmic protein OS=Salmonella typhimurium (strain LT2 / SGSC1412 / ATCC 700720) GN=malE PE=1 SV=2	High	0	18	45	0.651	6433000000	4186000000
Q8ZRW0	LPS-assembly protein LptD OS=Salmonella typhimurium (strain LT2 / SGSC1412 / ATCC 700720) GN=lptD PE=1 SV=1	High	0	5	8	0.761	314300000	239100000
Q8ZRS8	Aconitate hydratase B OS=Salmonella typhimurium (strain LT2 / SGSC1412 / ATCC 700720) GN=acnB PE=1 SV=1	High	0	34	90	0.681	14450000000	9848000000
P0A1W2	Signal peptidase I OS=Salmonella typhimurium (strain LT2 / SGSC1412 / ATCC 700720) GN=lepB PE=3 SV=1	High	0	3	8	0.599	136000000	81420000
P67179	Probable transcriptional regulatory protein YebC OS=Salmonella typhimurium (strain LT2 / SGSC1412 / ATCC 700720) GN=yebC PE=3 SV=1	High	0	5	5	0.833	885700000	738000000
Q8ZQL2	Putative glutathione S-transferase OS=Salmonella typhimurium (strain LT2 / SGSC1412 / ATCC 700720) GN=yliJ PE=4 SV=1	High	0	7	13	0.743	970400000	720700000
Q8ZNS0	AMP nucleosidase OS=Salmonella typhimurium (strain LT2 / SGSC1412 / ATCC 700720) GN=amn PE=1 SV=1	High	0	2	5	0.791	87090000	68850000
Q7CPD3	Putative cytoplasmic protein OS=Salmonella typhimurium (strain LT2 / SGSC1412 / ATCC 700720) GN=yihD PE=4 SV=1	High	0	2	4	0.809	296700000	240000000
Q7CQR2	UPF0502 protein YceH OS=Salmonella typhimurium (strain LT2 / SGSC1412 / ATCC 700720) GN=yceH PE=3 SV=1	High	0	6	7	0.538	743800000	400200000
P0A2C5	Ribose import binding protein RbsB OS=Salmonella typhimurium (strain LT2 / SGSC1412 / ATCC 700720) GN=rbsB PE=1 SV=1	High	0	12	34	0.613	6799000000	4166000000
Q7CQ32	Lipoprotein OS=Salmonella typhimurium (strain LT2 / SGSC1412 / ATCC 700720) GN=vacJ PE=4 SV=1	High	0	4	6	0.616	196700000	121100000
Q7CQK3	NAD(P) transhydrogenase subunit beta OS=Salmonella typhimurium (strain LT2 / SGSC1412 / ATCC 700720) GN=pntB PE=3 SV=1	High	0	7	10	0.595	897500000	533700000
P19480	Alkyl hydroperoxide reductase subunit F OS=Salmonella typhimurium (strain LT2 / SGSC1412 / ATCC 700720) GN=ahpF PE=1 SV=1	High	0	6	9	0.693	240200000	166300000
Q8ZN40	Cysteine desulfurase IscS OS=Salmonella typhimurium (strain LT2 / SGSC1412 / ATCC 700720) GN=iscS PE=3 SV=1	High	0	7	10	0.565	518300000	292600000
Q7CQP4	Putative oxidoreductase OS=Salmonella typhimurium (strain LT2 / SGSC1412 / ATCC 700720) GN=ydjA PE=4 SV=1	High	0	7	14	0.623	968700000	603300000
P40676	Transcriptional regulator SlyA OS=Salmonella typhimurium (strain LT2 / SGSC1412 / ATCC 700720) GN=slyA PE=1 SV=3	High	0	3	5	0.68	660200000	449200000
Q8ZNK5	Fructose-specific transport protein OS=Salmonella typhimurium (strain LT2 / SGSC1412 / ATCC 700720) GN=fruA PE=4 SV=1	High	0.00234192	3	3	0.37	235800000	87270000
P43669	Tail-specific protease OS=Salmonella typhimurium (strain LT2 / SGSC1412 / ATCC 700720) GN=prc PE=3 SV=2	High	0	2	3	0.682	57770000	39400000
Q8ZMD6	Putative MFS superfamily D-glucarate permease OS=Salmonella typhimurium (strain LT2 / SGSC1412 / ATCC 700720) GN=STM2963 PE=4 SV=1	High	0	3	5	0.621	316800000	196800000
P66191	50S ribosomal protein L31 OS=Salmonella typhimurium (strain LT2 / SGSC1412 / ATCC 700720) GN=rpmE PE=3 SV=1	High	0	4	7	0.505	868100000	438800000
Q8ZNA5	Long-chain fatty acid transport protein OS=Salmonella typhimurium (strain LT2 / SGSC1412 / ATCC 700720) GN=fadL PE=3 SV=2	High	0	2	4	0.789	23730000	18720000
P64222	Aminomethyltransferase OS=Salmonella typhimurium (strain LT2 / SGSC1412 / ATCC 700720) GN=gcvT PE=3 SV=1	High	0	10	23	0.666	5396000000	3592000000
P64046	Elongation factor P-like protein OS=Salmonella typhimurium (strain LT2 / SGSC1412 / ATCC 700720) GN=yeiP PE=3 SV=1	High	0	2	3	0.938	87310000	81910000
Q8ZNH6	Periplasmic nitrate reductase OS=Salmonella typhimurium (strain LT2 / SGSC1412 / ATCC 700720) GN=napA PE=3 SV=1	High	0	10	21	0.685	1166000000	798400000
Q9L646	Anaerobic ribonucleoside-triphosphate reductase OS=Salmonella typhimurium (strain LT2 / SGSC1412 / ATCC 700720) GN=nrdD PE=3 SV=1	High	0	4	5	0.447	56240000	25120000
P64036	Elongation factor P OS=Salmonella typhimurium (strain LT2 / SGSC1412 / ATCC 700720) GN=efp PE=3 SV=2	High	0	3	9	0.611	1809000000	1105000000
Q8ZKH9	Glycerol-3-phosphate acyltransferase OS=Salmonella typhimurium (strain LT2 / SGSC1412 / ATCC 700720) GN=plsB PE=3 SV=1	High	0	9	15	0.663	492900000	326900000
Q8ZM69	D-3-phosphoglycerate dehydrogenase OS=Salmonella typhimurium (strain LT2 / SGSC1412 / ATCC 700720) GN=serA PE=3 SV=1	High	0	3	8	0.886	61470000	54430000
Q8ZRU0	Cell division protein FtsZ OS=Salmonella typhimurium (strain LT2 / SGSC1412 / ATCC 700720) GN=ftsZ PE=3 SV=1	High	0	16	34	0.698	4608000000	3217000000
P37419	2-amino-3-ketobutyrate coenzyme A ligase OS=Salmonella typhimurium (strain LT2 / SGSC1412 / ATCC 700720) GN=kbl PE=3 SV=2	High	0	11	22	0.734	3528000000	2591000000
P0A1Y4	NADH-quinone oxidoreductase subunit G OS=Salmonella typhimurium (strain LT2 / SGSC1412 / ATCC 700720) GN=nuoG PE=3 SV=2	High	0	19	38	0.712	4401000000	3133000000
P33901	NADH-quinone oxidoreductase subunit F OS=Salmonella typhimurium (strain LT2 / SGSC1412 / ATCC 700720) GN=nuoF PE=3 SV=2	High	0	16	29	0.712	3390000000	2413000000
Q9L6R0	dTDP-4-amino-4,6-dideoxygalactose transaminase OS=Salmonella typhimurium (strain LT2 / SGSC1412 / ATCC 700720) GN=wecE PE=3 SV=1	High	0	3	5	0.737	173500000	127800000
P66764	S-adenosylmethionine synthase OS=Salmonella typhimurium (strain LT2 / SGSC1412 / ATCC 700720) GN=metK PE=3 SV=2	High	0	12	18	0.755	2422000000	1829000000
Q7CQG2	Putative oxoacyl-(Acyl carrier protein) reductase OS=Salmonella typhimurium (strain LT2 / SGSC1412 / ATCC 700720) GN=yciK PE=1 SV=1	High	0	4	6	0.696	377800000	262900000
P74883	Phosphoribosylformylglycinamidine cyclo-ligase OS=Salmonella typhimurium (strain LT2 / SGSC1412 / ATCC 700720) GN=purM PE=3 SV=3	High	0	2	3	0.907	119700000	108500000
P56978	Protein CyaY OS=Salmonella typhimurium (strain LT2 / SGSC1412 / ATCC 700720) GN=cyaY PE=3 SV=1	High	0	1	6	0.954	160500000	153100000
P69226	Translation initiation factor IF-1 OS=Salmonella typhimurium (strain LT2 / SGSC1412 / ATCC 700720) GN=infA PE=3 SV=2	High	0	1	3	0.407	576600000	234700000
P0A1R6	DNA-binding protein HU-alpha OS=Salmonella typhimurium (strain LT2 / SGSC1412 / ATCC 700720) GN=hupA PE=3 SV=1	High	0	5	26	0.665	53210000000	35360000000
Q8ZN71	4-hydroxy-tetrahydrodipicolinate synthase OS=Salmonella typhimurium (strain LT2 / SGSC1412 / ATCC 700720) GN=dapA PE=1 SV=1	High	0	7	15	0.811	2735000000	2217000000
Q7CPR8	Putative SH3 domain protein OS=Salmonella typhimurium (strain LT2 / SGSC1412 / ATCC 700720) GN=ygiM PE=4 SV=1	High	0	2	3	0.893	52370000	46770000
Q8ZN42	Chaperone protein HscA OS=Salmonella typhimurium (strain LT2 / SGSC1412 / ATCC 700720) GN=hscA PE=3 SV=1	High	0	5	9	0.159	387000000	61420000
Q8ZPL0	NAD(P) transhydrogenase subunit alpha OS=Salmonella typhimurium (strain LT2 / SGSC1412 / ATCC 700720) GN=pntA PE=3 SV=1	High	0	9	24	0.73	1476000000	1078000000
P37415	Uncharacterized protein pSLT051 OS=Salmonella typhimurium (strain LT2 / SGSC1412 / ATCC 700720) GN=PSLT051 PE=3 SV=1	High	0	3	4	0.692	185800000	128600000
Q7CPQ6	Putative periplasmic protein OS=Salmonella typhimurium (strain LT2 / SGSC1412 / ATCC 700720) GN=yraP PE=4 SV=1	High	0	4	7	0.827	693100000	572900000
O33921	Glucose-1-phosphatase OS=Salmonella typhimurium (strain LT2 / SGSC1412 / ATCC 700720) GN=agp PE=3 SV=2	High	0	12	27	0.635	3342000000	2123000000
Q7CQ50	NADH-quinone oxidoreductase subunit B OS=Salmonella typhimurium (strain LT2 / SGSC1412 / ATCC 700720) GN=nuoB PE=3 SV=1	High	0	3	8	0.671	831400000	558000000
Q93GQ7	Plasmid partition protein B OS=Salmonella typhimurium (strain LT2 / SGSC1412 / ATCC 700720) GN=parB PE=4 SV=1	High	0	7	15	0.748	776100000	580500000
Q8ZLR6	Sigma cross-reacting protein 27A (SCRP-27A) OS=Salmonella typhimurium (strain LT2 / SGSC1412 / ATCC 700720) GN=yhbL PE=4 SV=1	High	0	7	14	0.779	1594000000	1242000000
P64008	Deoxyuridine 5'-triphosphate nucleotidohydrolase OS=Salmonella typhimurium (strain LT2 / SGSC1412 / ATCC 700720) GN=dut PE=3 SV=1	High	0	2	3	0.739	345400000	255200000
Q8ZPG9	Putative hydrogenase-1 small subunit OS=Salmonella typhimurium (strain LT2 / SGSC1412 / ATCC 700720) GN=STM1539 PE=1 SV=1	High	0.000821693	1	2	0.7	76060000	53240000
Q93GL9	Conjugative transfer: surface exclusion OS=Salmonella typhimurium (strain LT2 / SGSC1412 / ATCC 700720) GN=traT PE=4 SV=1	High	0	6	12	0.702	1008000000	707700000
P58696	Asparagine--tRNA ligase OS=Salmonella typhimurium (strain LT2 / SGSC1412 / ATCC 700720) GN=asnS PE=3 SV=2	High	0	15	28	0.716	5704000000	4082000000
P63223	Phosphoheptose isomerase OS=Salmonella typhimurium (strain LT2 / SGSC1412 / ATCC 700720) GN=gmhA PE=3 SV=1	High	0	8	20	0.786	1791000000	1408000000
P0A1Y6	NADH-quinone oxidoreductase subunit C/D OS=Salmonella typhimurium (strain LT2 / SGSC1412 / ATCC 700720) GN=nuoC PE=3 SV=2	High	0	14	27	0.763	3006000000	2294000000
Q8ZRB8	Peptidylprolyl isomerase OS=Salmonella typhimurium (strain LT2 / SGSC1412 / ATCC 700720) GN=cypD PE=4 SV=1	High	0	11	21	0.716	1246000000	892500000
Q8ZKQ1	Autoinducer 2-binding protein LsrB OS=Salmonella typhimurium (strain LT2 / SGSC1412 / ATCC 700720) GN=lsrB PE=1 SV=1	High	0	10	21	0.856	1095000000	937300000
Q7CQ51	NADH-quinone oxidoreductase subunit I OS=Salmonella typhimurium (strain LT2 / SGSC1412 / ATCC 700720) GN=nuoI PE=3 SV=1	High	0	6	14	0.804	792000000	637100000
P58661	Aspartate aminotransferase OS=Salmonella typhimurium (strain LT2 / SGSC1412 / ATCC 700720) GN=aspC PE=3 SV=1	High	0	14	28	0.713	3405000000	2428000000
Q7CPS4	Putative outer membrane protein OS=Salmonella typhimurium (strain LT2 / SGSC1412 / ATCC 700720) GN=ygiW PE=4 SV=1	High	0	5	10	0.779	1707000000	1330000000
P0A2A7	50S ribosomal protein L30 OS=Salmonella typhimurium (strain LT2 / SGSC1412 / ATCC 700720) GN=rpmD PE=3 SV=2	High	0	4	10	0.547	2435000000	1332000000
Q7CR61	Outer membrane lipoprotein RcsF OS=Salmonella typhimurium (strain LT2 / SGSC1412 / ATCC 700720) GN=rcsF PE=3 SV=1	High	0	4	7	0.768	534700000	410500000
P0A1S2	DNA-binding protein H-NS OS=Salmonella typhimurium (strain LT2 / SGSC1412 / ATCC 700720) GN=hns PE=1 SV=2	High	0	6	20	0.767	7743000000	5940000000
Q8ZP96	Putative inner membrane protein OS=Salmonella typhimurium (strain LT2 / SGSC1412 / ATCC 700720) GN=ydcF PE=4 SV=1	High	0	3	4	0.913	271200000	247700000
P0A1G5	RNA polymerase-binding transcription factor DksA OS=Salmonella typhimurium (strain LT2 / SGSC1412 / ATCC 700720) GN=dksA PE=3 SV=1	High	0	6	17	0.61	5478000000	3344000000
Q56066	Molybdopterin molybdenumtransferase OS=Salmonella typhimurium (strain LT2 / SGSC1412 / ATCC 700720) GN=moeA PE=3 SV=2	High	0	3	4	0.746	94990000	70910000
Q7CQG4	Putative cytoplasmic protein OS=Salmonella typhimurium (strain LT2 / SGSC1412 / ATCC 700720) GN=yciN PE=4 SV=1	High	0	3	8	0.847	788800000	668100000
Q8ZQU0	Succinyl-CoA ligase [ADP-forming] subunit alpha OS=Salmonella typhimurium (strain LT2 / SGSC1412 / ATCC 700720) GN=sucD PE=3 SV=1	High	0	10	28	0.825	7773000000	6410000000
Q8ZPH0	Putative hydrogenase-1 large subunit OS=Salmonella typhimurium (strain LT2 / SGSC1412 / ATCC 700720) GN=STM1538 PE=1 SV=1	High	0	6	10	0.757	132500000	100200000
H9L451	Outer membrane protein assembly factor BamB OS=Salmonella typhimurium (strain LT2 / SGSC1412 / ATCC 700720) GN=bamB PE=3 SV=1	High	0	2	2	0.737	184100000	135600000
P58687	3-dehydroquinate dehydratase OS=Salmonella typhimurium (strain LT2 / SGSC1412 / ATCC 700720) GN=aroD PE=1 SV=1	High	0	2	4	0.612	79780000	48840000
P55890	Thiol:disulfide interchange protein DsbC OS=Salmonella typhimurium (strain LT2 / SGSC1412 / ATCC 700720) GN=dsbC PE=1 SV=2	High	0	7	10	0.833	324200000	270200000
Q7CPB9	Regulatory protein sensor for oxidative stress OS=Salmonella typhimurium (strain LT2 / SGSC1412 / ATCC 700720) GN=oxyR PE=4 SV=1	High	0	3	6	0.805	314600000	253400000
Q7CPZ7	Signal recognition particle protein OS=Salmonella typhimurium (strain LT2 / SGSC1412 / ATCC 700720) GN=ffh PE=3 SV=1	High	0	4	7	0.601	410200000	246400000
Q7CP78	2-iminobutanoate/2-iminopropanoate deaminase OS=Salmonella typhimurium (strain LT2 / SGSC1412 / ATCC 700720) GN=ridA PE=1 SV=1	High	0	4	8	0.75	7698000000	5772000000
Q8ZQT2	Phospho-2-dehydro-3-deoxyheptonate aldolase OS=Salmonella typhimurium (strain LT2 / SGSC1412 / ATCC 700720) GN=aroG PE=3 SV=1	High	0	7	13	0.879	770100000	677100000
P0A1P4	CDP-abequose synthase OS=Salmonella typhimurium (strain LT2 / SGSC1412 / ATCC 700720) GN=rfbJ PE=1 SV=1	High	0	3	4	0.61	92890000	56650000
P06204	Dihydroorotase OS=Salmonella typhimurium (strain LT2 / SGSC1412 / ATCC 700720) GN=pyrC PE=1 SV=3	High	0	4	5	0.817	152400000	124500000
Q7CQX4	Dihydrolipoyllysine-residue succinyltransferase component of 2-oxoglutarate dehydrogenase complex OS=Salmonella typhimurium (strain LT2 / SGSC1412 / ATCC 700720) GN=sucB PE=3 SV=1	High	0	13	38	0.778	9729000000	7572000000
P26478	Maltose operon periplasmic protein OS=Salmonella typhimurium (strain LT2 / SGSC1412 / ATCC 700720) GN=malM PE=3 SV=2	High	0	4	6	0.858	538400000	461700000
Q7CQ78	Phosphofructokinase OS=Salmonella typhimurium (strain LT2 / SGSC1412 / ATCC 700720) GN=fruK PE=3 SV=1	High	0.00304183	1	1	1.432	27520000	39420000
Q8ZQU1	2-oxoglutarate dehydrogenase decarboxylase component OS=Salmonella typhimurium (strain LT2 / SGSC1412 / ATCC 700720) GN=sucA PE=4 SV=1	High	0	33	82	0.821	10400000000	8540000000
Q7CQW9	Tol protein required for outer membrane integrity OS=Salmonella typhimurium (strain LT2 / SGSC1412 / ATCC 700720) GN=pal PE=3 SV=1	High	0	7	14	0.82	2112000000	1733000000
Q8ZRQ8	Poly(A) polymerase I OS=Salmonella typhimurium (strain LT2 / SGSC1412 / ATCC 700720) GN=pcnB PE=3 SV=2	High	0	6	7	0.571	142300000	81210000
Q8ZQP0	UPF0194 membrane protein YbhG OS=Salmonella typhimurium (strain LT2 / SGSC1412 / ATCC 700720) GN=ybhG PE=3 SV=1	High	0	4	5	0.925	110700000	102400000
Q8ZMK6	Alanine--tRNA ligase OS=Salmonella typhimurium (strain LT2 / SGSC1412 / ATCC 700720) GN=alaS PE=3 SV=1	High	0	26	49	0.796	4779000000	3803000000
P66008	Soluble pyridine nucleotide transhydrogenase OS=Salmonella typhimurium (strain LT2 / SGSC1412 / ATCC 700720) GN=sthA PE=3 SV=2	High	0	6	9	0.729	991600000	722500000
Q8ZM63	Transketolase OS=Salmonella typhimurium (strain LT2 / SGSC1412 / ATCC 700720) GN=tktA PE=3 SV=1	High	0	22	52	0.781	11310000000	8836000000
P26403	O antigen biosynthesis rhamnosyltransferase RfbN OS=Salmonella typhimurium (strain LT2 / SGSC1412 / ATCC 700720) GN=rfbN PE=3 SV=1	High	0	2	3	0.9	91170000	82080000
Q8ZMC4	L-fucose mutarotase OS=Salmonella typhimurium (strain LT2 / SGSC1412 / ATCC 700720) GN=fucU PE=3 SV=1	High	0	2	3	0.574	86840000	49860000
Q9ZFV8	NADP-dependent malic enzyme OS=Salmonella typhimurium (strain LT2 / SGSC1412 / ATCC 700720) GN=maeB PE=3 SV=2	High	0	21	39	0.77	4559000000	3509000000
Q8ZPL1	Putative periplasmic protein OS=Salmonella typhimurium (strain LT2 / SGSC1412 / ATCC 700720) GN=ydgH PE=1 SV=1	High	0	8	15	0.8	1134000000	907100000
P66869	Succinyl-CoA ligase [ADP-forming] subunit beta OS=Salmonella typhimurium (strain LT2 / SGSC1412 / ATCC 700720) GN=sucC PE=3 SV=1	High	0	22	68	0.803	15210000000	12210000000
Q8ZRJ5	Aminoacyl-histidine dipeptidase (Peptidase D) OS=Salmonella typhimurium (strain LT2 / SGSC1412 / ATCC 700720) GN=pepD PE=4 SV=1	High	0	12	31	0.795	3270000000	2598000000
Q7CR07	Putative glyoxylate utilization OS=Salmonella typhimurium (strain LT2 / SGSC1412 / ATCC 700720) GN=ylbA PE=4 SV=1	High	0	1	2	1.088	89040000	96840000
Q7CQU1	Pyruvate formate lyase I, induced anaerobically OS=Salmonella typhimurium (strain LT2 / SGSC1412 / ATCC 700720) GN=pflB PE=4 SV=1	High	0	36	93	0.799	25940000000	20730000000
Q7CPY9	Transcriptional repressor of emrAB operon OS=Salmonella typhimurium (strain LT2 / SGSC1412 / ATCC 700720) GN=emrR PE=4 SV=1	High	0	4	6	0.859	261900000	225000000
P0A2E1	Serine hydroxymethyltransferase OS=Salmonella typhimurium (strain LT2 / SGSC1412 / ATCC 700720) GN=glyA PE=1 SV=1	High	0	11	18	0.811	5676000000	4603000000
P0A287	Peptide chain release factor 1 OS=Salmonella typhimurium (strain LT2 / SGSC1412 / ATCC 700720) GN=prfA PE=3 SV=1	High	0	1	1	1.143	39360000	44980000
Q8ZRU1	D-alanine--D-alanine ligase B OS=Salmonella typhimurium (strain LT2 / SGSC1412 / ATCC 700720) GN=ddlB PE=3 SV=3	High	0	6	9	0.761	475300000	361800000
P65921	CTP synthase OS=Salmonella typhimurium (strain LT2 / SGSC1412 / ATCC 700720) GN=pyrG PE=3 SV=2	High	0	13	20	0.811	2883000000	2338000000
Q7CQW6	Molybdenum cofactor biosynthesis protein B OS=Salmonella typhimurium (strain LT2 / SGSC1412 / ATCC 700720) GN=moaB PE=3 SV=1	High	0	2	3	0.676	217800000	147300000
Q8ZQB3	Putative metallo-beta-lactamase OS=Salmonella typhimurium (strain LT2 / SGSC1412 / ATCC 700720) GN=ycbL PE=4 SV=1	High	0	2	3	1.117	248100000	277000000
P0A1B3	Arginine repressor OS=Salmonella typhimurium (strain LT2 / SGSC1412 / ATCC 700720) GN=argR PE=1 SV=1	High	0.00667656	1	2	0.725	69720000	50540000
Q8ZNW0	Pyruvate kinase II OS=Salmonella typhimurium (strain LT2 / SGSC1412 / ATCC 700720) GN=pykA PE=3 SV=3	High	0	15	38	0.83	7180000000	5956000000
P0A1A9	Exodeoxyribonuclease III OS=Salmonella typhimurium (strain LT2 / SGSC1412 / ATCC 700720) GN=xthA PE=3 SV=1	High	0	5	9	0.925	232700000	215400000
P0A2H9	Thiol:disulfide interchange protein DsbA OS=Salmonella typhimurium (strain LT2 / SGSC1412 / ATCC 700720) GN=dsbA PE=1 SV=1	High	0	9	31	0.759	4926000000	3738000000
P0A7P2	50S ribosomal protein L33 OS=Salmonella typhimurium (strain LT2 / SGSC1412 / ATCC 700720) GN=rpmG PE=3 SV=2	High	0	2	10	0.645	1952000000	1259000000
O33789	ECA polysaccharide chain length modulation protein OS=Salmonella typhimurium (strain LT2 / SGSC1412 / ATCC 700720) GN=wzzE PE=3 SV=2	High	0	1	2	0.798	168100000	134100000
Q8ZR68	Cysteine--tRNA ligase OS=Salmonella typhimurium (strain LT2 / SGSC1412 / ATCC 700720) GN=cysS PE=3 SV=1	High	0	5	9	0.878	501100000	439700000
Q8ZLJ1	Putative RNase R OS=Salmonella typhimurium (strain LT2 / SGSC1412 / ATCC 700720) GN=yhgF PE=4 SV=1	High	0	7	10	0.853	208400000	177700000
Q8ZKW8	ATP synthase gamma chain OS=Salmonella typhimurium (strain LT2 / SGSC1412 / ATCC 700720) GN=atpG PE=2 SV=1	High	0	12	22	0.781	2123000000	1659000000
P37426	Ribonucleoside-diphosphate reductase 1 subunit alpha OS=Salmonella typhimurium (strain LT2 / SGSC1412 / ATCC 700720) GN=nrdA PE=3 SV=1	High	0	23	39	0.842	2554000000	2152000000
Q7CR42	Putative thiol-alkyl hydroperoxide reductase OS=Salmonella typhimurium (strain LT2 / SGSC1412 / ATCC 700720) GN=STM0402 PE=4 SV=1	High	0	10	41	0.843	18690000000	15750000000
Q7CPK7	Putative NTP pyrophosphohydrolase OS=Salmonella typhimurium (strain LT2 / SGSC1412 / ATCC 700720) GN=yrfE PE=4 SV=1	High	0.00882353	1	1	0.01	16490000
Q8ZKM9	Glycerol dehydrogenase, NAD OS=Salmonella typhimurium (strain LT2 / SGSC1412 / ATCC 700720) GN=gldA PE=4 SV=1	High	0	2	2	0.758	503100000	381500000
Q7CQF5	Putative cytoplasmic protein OS=Salmonella typhimurium (strain LT2 / SGSC1412 / ATCC 700720) GN=yciI PE=4 SV=1	High	0.000821693	1	2	1.097	166400000	182600000
Q7CQ39	Putative aspartate-semialdehyde dehydrogenase OS=Salmonella typhimurium (strain LT2 / SGSC1412 / ATCC 700720) GN=usg PE=3 SV=1	High	0	2	3	0.731	187800000	137400000
Q8ZKX5	Phosphate-binding protein PstS OS=Salmonella typhimurium (strain LT2 / SGSC1412 / ATCC 700720) GN=pstS PE=3 SV=1	High	0	7	11	0.942	261000000	245900000
Q7CPI4	Putative outer membrane lipoprotein OS=Salmonella typhimurium (strain LT2 / SGSC1412 / ATCC 700720) GN=yiaF PE=4 SV=1	High	0	3	6	0.859	551300000	473800000
Q7CR46	Anti-adapter protein IraP OS=Salmonella typhimurium (strain LT2 / SGSC1412 / ATCC 700720) GN=iraP PE=2 SV=2	High	0	3	8	0.863	1693000000	1460000000
Q8ZQX1	Flavodoxin-1 OS=Salmonella typhimurium (strain LT2 / SGSC1412 / ATCC 700720) GN=fldA PE=1 SV=3	High	0	3	8	0.789	537000000	423700000
P0CL51	Arginine--tRNA ligase OS=Salmonella typhimurium (strain LT2 / SGSC1412 / ATCC 700720) GN=argS PE=3 SV=1	High	0	9	16	0.861	1097000000	944700000
Q8ZLS1	Arabinose 5-phosphate isomerase KdsD OS=Salmonella typhimurium (strain LT2 / SGSC1412 / ATCC 700720) GN=kdsD PE=3 SV=1	High	0	4	5	0.932	110400000	102900000
P68684	30S ribosomal protein S21 OS=Salmonella typhimurium (strain LT2 / SGSC1412 / ATCC 700720) GN=rpsU PE=3 SV=2	High	0	6	20	0.727	7628000000	5546000000
Q7CR40	Preprotein translocase IISP family, membrane subunit OS=Salmonella typhimurium (strain LT2 / SGSC1412 / ATCC 700720) GN=yajC PE=4 SV=1	High	0	5	12	1.08	1258000000	1358000000
Q8ZRP0	Outer membrane protein assembly factor BamA OS=Salmonella typhimurium (strain LT2 / SGSC1412 / ATCC 700720) GN=bamA PE=3 SV=1	High	0	20	27	0.737	928800000	684600000
Q8ZNE3	NADH dehydrogenase I chain M OS=Salmonella typhimurium (strain LT2 / SGSC1412 / ATCC 700720) GN=nuoM PE=4 SV=1	High	0.000821693	2	3	0.951	112200000	106700000
O68883	Citrate synthase OS=Salmonella typhimurium (strain LT2 / SGSC1412 / ATCC 700720) GN=gltA PE=3 SV=1	High	0	15	41	0.8	12970000000	10380000000
Q7CPP9	Phosphoglucosamine mutase OS=Salmonella typhimurium (strain LT2 / SGSC1412 / ATCC 700720) GN=glmM PE=3 SV=1	High	0	8	14	0.977	1043000000	1019000000
Q8ZLS7	Ribosomal RNA large subunit methyltransferase E OS=Salmonella typhimurium (strain LT2 / SGSC1412 / ATCC 700720) GN=rlmE PE=3 SV=1	Medium	0.0147679	1	1	0.789	125800000	99240000
Q7CQ94	Putative periplasmic protein OS=Salmonella typhimurium (strain LT2 / SGSC1412 / ATCC 700720) GN=STM2148 PE=4 SV=1	High	0	3	5	0.865	360900000	312200000
Q8ZN72	Outer membrane protein assembly factor BamC OS=Salmonella typhimurium (strain LT2 / SGSC1412 / ATCC 700720) GN=nlpB PE=3 SV=1	High	0	6	11	0.822	781000000	641800000
Q8ZP08	Putative translation initiation inhibitor OS=Salmonella typhimurium (strain LT2 / SGSC1412 / ATCC 700720) GN=yoaB PE=1 SV=1	High	0	2	2	0.441	210900000	93030000
Q8ZRQ3	Penicillin-binding protein 1B OS=Salmonella typhimurium (strain LT2 / SGSC1412 / ATCC 700720) GN=mrcB PE=3 SV=1	High	0	6	8	0.916	74320000	68100000
Q9L6R4	UDP-N-acetyl-D-mannosamine dehydrogenase OS=Salmonella typhimurium (strain LT2 / SGSC1412 / ATCC 700720) GN=wecC PE=3 SV=1	High	0	3	3	0.565	108500000	61290000
Q8ZNL5	Putative esterase OS=Salmonella typhimurium (strain LT2 / SGSC1412 / ATCC 700720) GN=yeiG PE=4 SV=2	High	0	5	6	0.769	611700000	470700000
Q8ZKA2	23S rRNA (guanosine-2'-O-)-methyltransferase RlmB OS=Salmonella typhimurium (strain LT2 / SGSC1412 / ATCC 700720) GN=rlmB PE=3 SV=1	High	0	3	6	0.71	253200000	179800000
Q7CR66	Iron-sulfur cluster insertion protein ErpA OS=Salmonella typhimurium (strain LT2 / SGSC1412 / ATCC 700720) GN=erpA PE=3 SV=2	High	0	2	4	0.824	249700000	205800000
P0A2T6	cAMP-activated global transcriptional regulator CRP OS=Salmonella typhimurium (strain LT2 / SGSC1412 / ATCC 700720) GN=crp PE=1 SV=1	High	0	8	20	0.916	4129000000	3783000000
Q8ZJV7	Purine nucleoside phosphorylase DeoD-type OS=Salmonella typhimurium (strain LT2 / SGSC1412 / ATCC 700720) GN=deoD PE=3 SV=1	High	0	10	29	0.89	11080000000	9857000000
Q7CPS3	Putative cytoplasmic protein OS=Salmonella typhimurium (strain LT2 / SGSC1412 / ATCC 700720) GN=ygiN PE=4 SV=1	High	0	3	9	0.808	808100000	653300000
Q8ZL61	L-lactate dehydrogenase OS=Salmonella typhimurium (strain LT2 / SGSC1412 / ATCC 700720) GN=lldD PE=3 SV=1	High	0	12	17	0.888	781200000	693900000
Q8ZNH4	Ecotin OS=Salmonella typhimurium (strain LT2 / SGSC1412 / ATCC 700720) GN=eco PE=3 SV=1	High	0	5	10	0.861	1746000000	1504000000
Q8ZRA7	RND family, acridine efflux pump OS=Salmonella typhimurium (strain LT2 / SGSC1412 / ATCC 700720) GN=acrB PE=4 SV=1	High	0	14	22	0.831	1404000000	1167000000
Q8ZLI7	Fe/S biogenesis protein NfuA OS=Salmonella typhimurium (strain LT2 / SGSC1412 / ATCC 700720) GN=nfuA PE=3 SV=1	High	0	5	6	0.808	989000000	799500000
Q7CP64	Protein CreA OS=Salmonella typhimurium (strain LT2 / SGSC1412 / ATCC 700720) GN=creA PE=4 SV=1	High	0	4	7	0.799	251200000	200900000
Q7CPQ3	Putative ABC superfamily transport protein OS=Salmonella typhimurium (strain LT2 / SGSC1412 / ATCC 700720) GN=yhbS PE=4 SV=1	High	0	3	6	0.874	406200000	354900000
Q8ZN19	Pyridoxine 5'-phosphate synthase OS=Salmonella typhimurium (strain LT2 / SGSC1412 / ATCC 700720) GN=pdxJ PE=3 SV=2	High	0	4	8	0.828	584900000	484500000
Q7CQ15	Putative inner membrane protein OS=Salmonella typhimurium (strain LT2 / SGSC1412 / ATCC 700720) GN=yfgM PE=4 SV=1	High	0	2	6	0.751	371400000	278800000
Q8ZN77	RND family aminoglycoside/multidrug efflux pump OS=Salmonella typhimurium (strain LT2 / SGSC1412 / ATCC 700720) GN=acrD PE=1 SV=1	High	0.00304183	1	1	0.855	46160000	39480000
P65534	Nucleoside diphosphate kinase OS=Salmonella typhimurium (strain LT2 / SGSC1412 / ATCC 700720) GN=ndk PE=3 SV=2	High	0	5	12	0.804	2938000000	2361000000
Q8ZLW3	L-serine deaminase OS=Salmonella typhimurium (strain LT2 / SGSC1412 / ATCC 700720) GN=tdcG PE=4 SV=1	High	0	1	3	0.734	347100000	254700000
Q7CQ23	Thioredoxin dependent thiol peroxidase OS=Salmonella typhimurium (strain LT2 / SGSC1412 / ATCC 700720) GN=bcp PE=4 SV=1	High	0	8	20	0.881	2713000000	2391000000
P0A277	Xanthine phosphoribosyltransferase OS=Salmonella typhimurium (strain LT2 / SGSC1412 / ATCC 700720) GN=gpt PE=3 SV=1	High	0	3	6	0.996	635400000	633100000
Q8ZLK4	Ribulose-phosphate 3-epimerase OS=Salmonella typhimurium (strain LT2 / SGSC1412 / ATCC 700720) GN=rpe PE=3 SV=1	High	0	4	4	0.793	822700000	652700000
Q7CPL4	50S ribosomal protein L16 OS=Salmonella typhimurium (strain LT2 / SGSC1412 / ATCC 700720) GN=rplP PE=3 SV=1	High	0	5	22	0.674	4573000000	3082000000
Q8ZRU4	UDP-N-acetylmuramoylalanine--D-glutamate ligase OS=Salmonella typhimurium (strain LT2 / SGSC1412 / ATCC 700720) GN=murD PE=3 SV=3	High	0	3	5	1.051	216600000	227700000
Q8ZM47	Putative enzyme with a TIM-barrel fold OS=Salmonella typhimurium (strain LT2 / SGSC1412 / ATCC 700720) GN=yggS PE=3 SV=1	High	0	1	2	0.986	100600000	99250000
Q05593	Cobalt-precorrin-2 C(20)-methyltransferase OS=Salmonella typhimurium (strain LT2 / SGSC1412 / ATCC 700720) GN=cbiL PE=1 SV=2	High	0	2	3	0.889	130400000	115900000
P17750	Catalase-peroxidase OS=Salmonella typhimurium (strain LT2 / SGSC1412 / ATCC 700720) GN=katG PE=3 SV=3	High	0	11	19	0.884	534000000	472200000
P0A9Z4	Nitrogen regulatory protein P-II 1 OS=Salmonella typhimurium (strain LT2 / SGSC1412 / ATCC 700720) GN=glnB PE=3 SV=1	High	0	2	3	0.871	391400000	341000000
P0A2S0	Leucine-responsive regulatory protein OS=Salmonella typhimurium (strain LT2 / SGSC1412 / ATCC 700720) GN=lrp PE=3 SV=2	High	0	6	10	0.969	1330000000	1289000000
Q8ZLM0	Protein translocase subunit SecY OS=Salmonella typhimurium (strain LT2 / SGSC1412 / ATCC 700720) GN=secY PE=3 SV=1	High	0	2	5	0.984	344600000	339000000
Q8ZRD9	S-adenosylmethionine:tRNA ribosyltransferase-isomerase OS=Salmonella typhimurium (strain LT2 / SGSC1412 / ATCC 700720) GN=queA PE=3 SV=1	High	0.000821693	1	1	0.868	90590000	78670000
P32200	Acyl-[acyl-carrier-protein]--UDP-N-acetylglucosamine O-acyltransferase OS=Salmonella typhimurium (strain LT2 / SGSC1412 / ATCC 700720) GN=lpxA PE=3 SV=1	High	0	4	6	0.891	499700000	445100000
Q8ZLS8	Dihydropteroate synthase OS=Salmonella typhimurium (strain LT2 / SGSC1412 / ATCC 700720) GN=folP PE=3 SV=1	High	0.00234192	1	1	0.854	32850000	28070000
Q8ZLD4	Glutathione oxidoreductase OS=Salmonella typhimurium (strain LT2 / SGSC1412 / ATCC 700720) GN=gor PE=3 SV=1	High	0	7	16	0.859	1228000000	1055000000
Q8ZN59	Inosine-5'-monophosphate dehydrogenase OS=Salmonella typhimurium (strain LT2 / SGSC1412 / ATCC 700720) GN=guaB PE=3 SV=1	High	0	8	14	0.867	890400000	772200000
Q7CPD4	Xaa-Pro dipeptidase OS=Salmonella typhimurium (strain LT2 / SGSC1412 / ATCC 700720) GN=pepQ PE=3 SV=1	High	0	8	13	0.846	1015000000	859200000
Q7CPE1	ATP synthase subunit alpha OS=Salmonella typhimurium (strain LT2 / SGSC1412 / ATCC 700720) GN=atpA PE=3 SV=1	High	0	25	70	0.877	27090000000	23760000000
P65889	Phosphoribosylaminoimidazole-succinocarboxamide synthase OS=Salmonella typhimurium (strain LT2 / SGSC1412 / ATCC 700720) GN=purC PE=3 SV=1	High	0	3	7	0.903	442400000	399600000
P67563	Serine--tRNA ligase OS=Salmonella typhimurium (strain LT2 / SGSC1412 / ATCC 700720) GN=serS PE=3 SV=1	High	0	16	36	0.827	4330000000	3581000000
Q7CQE8	Ribosome-binding ATPase YchF OS=Salmonella typhimurium (strain LT2 / SGSC1412 / ATCC 700720) GN=ychF PE=3 SV=1	High	0	9	22	0.879	1949000000	1712000000
P60428	50S ribosomal protein L2 OS=Salmonella typhimurium (strain LT2 / SGSC1412 / ATCC 700720) GN=rplB PE=3 SV=1	High	0	13	40	0.852	14340000000	12230000000
Q8ZQE3	ATP-binding subunit of serine protease OS=Salmonella typhimurium (strain LT2 / SGSC1412 / ATCC 700720) GN=clpA PE=3 SV=1	High	0	11	15	0.855	1532000000	1310000000
Q7CR48	Delta-aminolevulinic acid dehydratase OS=Salmonella typhimurium (strain LT2 / SGSC1412 / ATCC 700720) GN=hemB PE=3 SV=1	High	0.000821693	1	2	0.81	192800000	156100000
Q7CR80	Cell division protein FtsA OS=Salmonella typhimurium (strain LT2 / SGSC1412 / ATCC 700720) GN=ftsA PE=3 SV=1	High	0	2	3	0.82	217000000	178000000
Q7CQ13	[2FE-2S] ferredoxin OS=Salmonella typhimurium (strain LT2 / SGSC1412 / ATCC 700720) GN=fdx PE=4 SV=1	High	0	1	2	0.904	197200000	178300000
Q7CPJ3	Putative inner membrane lipoprotein OS=Salmonella typhimurium (strain LT2 / SGSC1412 / ATCC 700720) GN=STM3580 PE=4 SV=1	High	0	5	8	0.759	530900000	403000000
Q8ZNW3	6-phosphogluconate dehydratase OS=Salmonella typhimurium (strain LT2 / SGSC1412 / ATCC 700720) GN=edd PE=4 SV=1	High	0	2	3	0.726	58110000	42190000
Q7CQ71	50S ribosomal protein L25 OS=Salmonella typhimurium (strain LT2 / SGSC1412 / ATCC 700720) GN=rplY PE=3 SV=1	High	0	5	11	0.604	3205000000	1936000000
Q8ZKY8	Putative hydrolase of the HAD superfamily OS=Salmonella typhimurium (strain LT2 / SGSC1412 / ATCC 700720) GN=yidA PE=4 SV=1	High	0	4	6	0.862	255600000	220300000
P25081	Mannose-6-phosphate isomerase OS=Salmonella typhimurium (strain LT2 / SGSC1412 / ATCC 700720) GN=manA PE=1 SV=2	High	0	10	15	0.897	1510000000	1355000000
Q8ZNK2	Lipid A 1-diphosphate synthase OS=Salmonella typhimurium (strain LT2 / SGSC1412 / ATCC 700720) GN=yeiU PE=3 SV=1	High	0.00234192	1	1	0.961	37530000	36060000
P0A273	LexA repressor OS=Salmonella typhimurium (strain LT2 / SGSC1412 / ATCC 700720) GN=lexA PE=3 SV=1	High	0	2	2	0.809	131400000	106300000
P40722	Secreted effector protein SopD OS=Salmonella typhimurium (strain LT2 / SGSC1412 / ATCC 700720) GN=sopD PE=1 SV=2	High	0	4	8	0.881	224500000	197700000
Q8ZRA6	Acridine efflux pump OS=Salmonella typhimurium (strain LT2 / SGSC1412 / ATCC 700720) GN=acrA PE=4 SV=1	High	0	13	34	0.782	5554000000	4344000000
Q8ZND4	Putative transketolase OS=Salmonella typhimurium (strain LT2 / SGSC1412 / ATCC 700720) GN=STM2341 PE=4 SV=1	High	0	5	10	0.843	605600000	510200000
P0A2K3	Glutamate--tRNA ligase OS=Salmonella typhimurium (strain LT2 / SGSC1412 / ATCC 700720) GN=gltX PE=3 SV=1	High	0	12	22	0.817	1818000000	1484000000
P0A1B7	ATP synthase epsilon chain OS=Salmonella typhimurium (strain LT2 / SGSC1412 / ATCC 700720) GN=atpC PE=2 SV=2	High	0	2	9	0.816	746500000	609300000
Q7CQ49	NADH-quinone oxidoreductase subunit A OS=Salmonella typhimurium (strain LT2 / SGSC1412 / ATCC 700720) GN=nuoA PE=3 SV=1	High	0	2	4	0.887	305900000	271400000
P64105	3-hydroxydecanoyl-[acyl-carrier-protein] dehydratase OS=Salmonella typhimurium (strain LT2 / SGSC1412 / ATCC 700720) GN=fabA PE=3 SV=2	High	0	6	7	0.953	1350000000	1286000000
P0A1A5	Branched-chain-amino-acid aminotransferase OS=Salmonella typhimurium (strain LT2 / SGSC1412 / ATCC 700720) GN=ilvE PE=1 SV=2	High	0	5	11	0.91	399900000	363700000
P65882	Adenylosuccinate synthetase OS=Salmonella typhimurium (strain LT2 / SGSC1412 / ATCC 700720) GN=purA PE=3 SV=2	High	0	14	34	0.902	4207000000	3796000000
Q7CPE5	ATP synthase subunit delta OS=Salmonella typhimurium (strain LT2 / SGSC1412 / ATCC 700720) GN=atpH PE=3 SV=1	High	0	3	4	1.055	376000000	396700000
Q8ZLM1	30S ribosomal protein S13 OS=Salmonella typhimurium (strain LT2 / SGSC1412 / ATCC 700720) GN=rpsM PE=3 SV=3	High	0	10	24	0.864	16850000000	14560000000
[truncated: 663 more rows]

## Sheet: Replicate 3
Accession	Description	Protein FDR Confidence	Exp. q-value	# Peptides	# PSMs	Abundance Ratio: (F1, Heavy) / (F1, Light)	Abundance: F1: Light, Control, WT	Abundance: F1: Heavy, Sample, 13E
[truncated: 1,029 more rows]
